# Supplementary material for: Characteristics of longitudinal maternal health studies in sub‐Saharan Africa: A systematic mapping of literature between 2012 and 2022
Source: Int J Gynaecol Obstet. 2024 Nov 16;169(1):51–62. doi: 10.1002/ijgo.16035 (PMC11911973; doi:10.1002/ijgo.16035)
Supplement: Supplementary file 3 — Appendix S3: Reference list of identified studies. This document lists all references identified in the search. Each reference has a publication number and an assigned study ID which is linked across all datasets. [file IJGO-169-51-s004.xlsx]

## Sheet: Identified references
Publication number	Reference	Assigned Study ID
1	Lissauer D, Wilson A, Hewitt CA, Middleton L, Bishop JRB, Daniels J, et al. A Randomized Trial of Prophylactic Antibiotics for Miscarriage Surgery. The New England journal of medicine. 2019;380(11):1012-21.	1
2	Goranitis I, Lissauer DM, Coomarasamy A, Wilson A, Daniels J, Middleton L, et al. Antibiotic prophylaxis in the surgical management of miscarriage in low-income countries: a cost-effectiveness analysis of the AIMS trial. The Lancet Global health. 2019;7(9):e1280-e6.	1
3	Lissauer D, Wilson A, Daniels J, Middleton L, Bishop J, Hewitt C, et al. Prophylactic antibiotics to reduce pelvic infection in women having miscarriage surgery - The AIMS (Antibiotics in Miscarriage Surgery) trial: study protocol for a randomized controlled trial. Trials. 2018;19(1):245.	1
4	Alliance for Maternal Newborn Health Improvement mortality study group. Population-based rates, timing, and causes of maternal deaths, stillbirths, and neonatal deaths in south Asia and sub-Saharan Africa: a multi-country prospective cohort study. The Lancet Global health. 2018;6(12):e1297-e308.	2
5	Amanhi Maternal Morbidity study group. Burden of severe maternal morbidity and association with adverse birth outcomes in sub-Saharan Africa and south Asia: protocol for a prospective cohort study. Journal of global health. 2016;6(2):020601.	3
6	Amanhi study group Maternal neonatal deaths stillbirths mortality cohort study. Burden, timing and causes of maternal and neonatal deaths and stillbirths in sub-Saharan Africa and South Asia: protocol for a prospective cohort study. Journal of global health. 2016;6(2):020602.	3
7	Aftab F, Ahmed I, Ahmed S, Ali SM, Amenga-Etego S, Ariff S, et al. Direct maternal morbidity and the risk of pregnancy-related deaths, stillbirths, and neonatal deaths in South Asia and sub-Saharan Africa: A population-based prospective cohort study in 8 countries. PLoS medicine. 2021;18(6):e1003644.	3
8	Abalos E, Addo V, Brocklehurst P, El Sheikh M, Farrell B, Gray S, et al. Caesarean section surgical techniques (CORONIS): a fractional, factorial, unmasked, randomised controlled trial. Lancet (London, England). 2013;382(9888):234-48.	5
9	Abalos E, Oyarzun E, Addo V, Sharma JB, Matthews J, Oyieke J, et al. CORONIS - International study of caesarean section surgical techniques: the follow-up study. BMC pregnancy and childbirth. 2013;13:215.	5
10	Abalos E, Addo V, Brocklehurst P, El Sheikh M, Farrell B, Gray S, et al. Caesarean section surgical techniques: 3 year follow-up of the CORONIS fractional, factorial, unmasked, randomised controlled trial. Lancet (London, England). 2016;388(10039):62-72.	5
11	Natama HM, Rovira-Vallbona E, Sorgho H, Some MA, Traore-Coulibaly M, Scott S, et al. Additional Screening and Treatment of Malaria During Pregnancy Provides Further Protection Against Malaria and Nonmalarial Fevers During the First Year of Life. The Journal of infectious diseases. 2018;217(12):1967-76.	6
12	COSMIC Consortium. Community-based Malaria Screening and Treatment for Pregnant Women Receiving Standard Intermittent Preventive Treatment With Sulfadoxine-Pyrimethamine: A Multicenter (The Gambia, Burkina Faso, and Benin) Cluster-randomized Controlled Trial. Clinical infectious diseases : an official publication of the Infectious Diseases Society of America. 2019;68(4):586-96.	6
13	Scott S, Mens PF, Tinto H, Nahum A, Ruizendaal E, Pagnoni F, et al. Community-based scheduled screening and treatment of malaria in pregnancy for improved maternal and infant health in The Gambia, Burkina Faso and Benin: study protocol for a randomized controlled trial. Trials. 2014;15:340.	6
14	Ruizendaal E, Schallig H, Scott S, Traore-Coulibaly M, Bradley J, Lompo P, et al. Evaluation of Malaria Screening during Pregnancy with Rapid Diagnostic Tests Performed by Community Health Workers in Burkina Faso. The American journal of tropical medicine and hygiene. 2017;97(4):1190-7.	6
15	Jaiteh F, Dierickx S, Gryseels C, O'Neill S, D'Alessandro U, Scott S, et al. 'Some anti-malarials are too strong for your body, they will harm you.' Socio-cultural factors influencing pregnant women's adherence to anti-malarial treatment in rural Gambia. Malaria journal. 2016;15:195.	6
16	Donald KA, Fouche JP, Roos A, Koen N, Howells FM, Riley EP, et al. Alcohol exposure in utero is associated with decreased gray matter volume in neonates. Metabolic brain disease. 2016;31(1):81-91.	7
17	MacGinty RP, Lesosky M, Barnett W, Stein DJ, Zar HJ. Associations between maternal mental health and early child wheezing in a South African birth cohort. Pediatric pulmonology. 2018;53(6):741-54.	7
18	Martinez L, Nicol MP, Wedderburn CJ, Stadler A, Botha M, Workman L, et al. Cytomegalovirus acquisition in infancy and the risk of tuberculosis disease in childhood: a longitudinal birth cohort study in Cape Town, South Africa. The Lancet Global health. 2021;9(12):e1740-e9.	7
19	Gray D, Willemse L, Visagie A, Czovek D, Nduru P, Vanker A, et al. Determinants of early-life lung function in African infants. Thorax. 2017;72(5):445-50.	7
20	Wedderburn CJ, Groenewold NA, Roos A, Yeung S, Fouche JP, Rehman AM, et al. Early structural brain development in infants exposed to HIV and antiretroviral therapy in utero in a South African birth cohort. Journal of the International AIDS Society. 2022;25(1):e25863.	7
21	Vanker A, Barnett W, Workman L, Nduru PM, Sly PD, Gie RP, et al. Early-life exposure to indoor air pollution or tobacco smoke and lower respiratory tract illness and wheezing in African infants: a longitudinal birth cohort study. The Lancet Planetary health. 2017;1(8):e328-e36.	7
22	Myers B, Koen N, Donald KA, Nhapi RT, Workman L, Barnett W, et al. Effect of Hazardous Alcohol Use During Pregnancy on Growth Outcomes at Birth: Findings from a South African Cohort Study. Alcoholism, clinical and experimental research. 2018;42(2):369-77.	7
23	Le Roux DM, Nicol MP, Vanker A, Nduru PM, Zar HJ. Factors associated with serious outcomes of pneumonia among children in a birth cohort in South Africa. PloS one. 2021;16(8):e0255790.	7
24	Ramjith J, Roes KCB, Zar HJ, Jonker MA. Flexible modelling of risk factors on the incidence of pneumonia in young children in South Africa using piece-wise exponential additive mixed modelling. BMC medical research methodology. 2021;21(1):17.	7
25	Breen MS, Wingo AP, Koen N, Donald KA, Nicol M, Zar HJ, et al. Gene expression in cord blood links genetic risk for neurodevelopmental disorders with maternal psychological distress and adverse childhood outcomes. Brain, behavior, and immunity. 2018;73:320-30.	7
26	Pellowski J, Wedderburn C, Stadler JAM, Barnett W, Stein D, Myer L, et al. Implementation of prevention of mother-to-child transmission (PMTCT) in South Africa: outcomes from a population-based birth cohort study in Paarl, Western Cape. BMJ open. 2019;9(12):e033259.	7
27	Christensen GM, Rowcliffe C, Chen J, Vanker A, Koen N, Jones MJ, et al. In-utero exposure to indoor air pollution or tobacco smoke and cognitive development in a South African birth cohort study. The Science of the total environment. 2022;834:155394.	7
28	Zar HJ, Pellowski JA, Cohen S, Barnett W, Vanker A, Koen N, et al. Maternal health and birth outcomes in a South African birth cohort study. PloS one. 2019;14(11):e0222399.	7
29	MacGinty R, Lesosky M, Barnett W, Nduru PM, Vanker A, Stein DJ, et al. Maternal psychosocial risk factors and lower respiratory tract infection (LRTI) during infancy in a South African birth cohort. PloS one. 2019;14(12):e0226144.	7
30	Wedderburn CJ, Yeung S, Rehman AM, Stadler JAM, Nhapi RT, Barnett W, et al. Neurodevelopment of HIV-exposed uninfected children in South Africa: outcomes from an observational birth cohort study. The Lancet Child & adolescent health. 2019;3(11):803-13.	7
31	Pellowski JA, Bengtson AM, Barnett W, DiClemente K, Koen N, Zar HJ, et al. Perinatal depression among mothers in a South African birth cohort study: Trajectories from pregnancy to 18 months postpartum. Journal of affective disorders. 2019;259:279-87.	7
32	Donald KA, Wedderburn CJ, Barnett W, Nhapi RT, Rehman AM, Stadler JAM, et al. Risk and protective factors for child development: An observational South African birth cohort. PLoS medicine. 2019;16(9):e1002920.	7
33	Donald KAM, Fernandez A, Claborn K, Kuo C, Koen N, Zar H, et al. The developmental effects of HIV and alcohol: a comparison of gestational outcomes among babies from South African communities with high prevalence of HIV and alcohol use. AIDS research and therapy. 2017;14(1):28.	7
34	Martinez L, le Roux DM, Barnett W, Stadler A, Nicol MP, Zar HJ. Tuberculin skin test conversion and primary progressive tuberculosis disease in the first 5 years of life: a birth cohort study from Cape Town, South Africa. The Lancet Child & adolescent health. 2018;2(1):46-55.	7
35	Martinez L, Ncayiyana JR, Goddard E, Botha M, Workman L, Burd T, et al. Vitamin D Concentrations in Infancy and the Risk of Tuberculosis Disease in Childhood: A Prospective Birth Cohort in Cape Town, South Africa. Clinical infectious diseases : an official publication of the Infectious Diseases Society of America. 2022;74(11):2036-43.	7
36	Tran LT, Roos A, Fouche JP, Koen N, Woods RP, Zar HJ, et al. White Matter Microstructural Integrity and Neurobehavioral Outcome of HIV-Exposed Uninfected Neonates. Medicine. 2016;95(4):e2577.	7
37	Adeniyi OV, Ajayi AI, Selanto-Chairman N, Goon DT, Boon G, Fuentes YO, et al. Demographic, clinical and behavioural determinants of HIV serostatus non-disclosure to sex partners among HIV-infected pregnant women in the Eastern Cape, South Africa. PloS one. 2017;12(8):e0181730.	9
38	Adeniyi OV, Selanto-Chairman N, Owolabi EO, Ajayi AI, Kayembe DK, Ter Goon D, et al. Inequality in uptake of isoniazid prevention therapy and Mantoux test among pregnant women with HIV in the Eastern Cape, South Africa. BMC public health. 2019;19(1):1407.	9
39	Quinn AK, Ae-Ngibise KA, Jack DW, Boamah EA, Enuameh Y, Mujtaba MN, et al. Association of Carbon Monoxide exposure with blood pressure among pregnant women in rural Ghana: Evidence from GRAPHS. International journal of hygiene and environmental health. 2016;219(2):176-83.	15
40	Van Vliet EDS, Kinney PL, Owusu-Agyei S, Schluger NW, Ae-Ngibise KA, Whyatt RM, et al. Current respiratory symptoms and risk factors in pregnant women cooking with biomass fuels in rural Ghana. Environment international. 2019;124:533-40.	15
41	Jack DW, Asante KP, Wylie BJ, Chillrud SN, Whyatt RM, Ae-Ngibise KA, et al. Ghana randomized air pollution and health study (GRAPHS): study protocol for a randomized controlled trial. Trials. 2015;16:420.	15
42	Kinney PL, Asante KP, Lee AG, Ae-Ngibise KA, Burkart K, Boamah-Kaali E, et al. Prenatal and Postnatal Household Air Pollution Exposures and Pneumonia Risk: Evidence From the Ghana Randomized Air Pollution and Health Study. Chest. 2021;160(5):1634-44.	15
43	Quinn AK, Adjei IA, Ae-Ngibise KA, Agyei O, Boamah-Kaali EA, Burkart K, et al. Prenatal household air pollutant exposure is associated with reduced size and gestational age at birth among a cohort of Ghanaian infants. Environment international. 2021;155:106659.	15
44	Lee AG, Kaali S, Quinn A, Delimini R, Burkart K, Opoku-Mensah J, et al. Prenatal Household Air Pollution Is Associated with Impaired Infant Lung Function with Sex-Specific Effects. Evidence from GRAPHS, a Cluster Randomized Cookstove Intervention Trial. American journal of respiratory and critical care medicine. 2019;199(6):738-46.	15
45	Juliana NCA, Juma MH, Heijmans R, Ouburg S, Ali SM, Chauhan AS, et al. Detection of high-risk human papillomavirus (HPV) by the novel AmpFire isothermal HPV assay among pregnant women in Pemba Island, Tanzania. The Pan African medical journal. 2020;37:183.	19
46	Baqui AH, Khanam R, Rahman MS, Ahmed A, Rahman HH, Moin MI, et al. Understanding biological mechanisms underlying adverse birth outcomes in developing countries: protocol for a prospective cohort (AMANHI bio-banking) study. Journal of global health. 2017;7(2):021202.	19
47	Oaks BM, Laugero KD, Stewart CP, Adu-Afarwuah S, Lartey A, Ashorn P, et al. Late-Pregnancy Salivary Cortisol Concentrations of Ghanaian Women Participating in a Randomized Controlled Trial of Prenatal Lipid-Based Nutrient Supplements. The Journal of nutrition. 2016;146(2):343-52.	20
48	Klevor MK, Haskell MJ, Lartey A, Adu-Afarwuah S, Zeilani M, Dewey KG. Lipid-Based Nutrient Supplements Providing Approximately the Recommended Daily Intake of Vitamin A Do Not Increase Breast Milk Retinol Concentrations among Ghanaian Women. The Journal of nutrition. 2016;146(2):335-42.	20
49	Kumordzie SM, Adu-Afarwuah S, Arimond M, Young RR, Adom T, Boatin R, et al. Maternal and Infant Lipid-Based Nutritional Supplementation Increases Height of Ghanaian Children at 4-6 Years Only if the Mother Was Not Overweight Before Conception. The Journal of nutrition. 2019;149(5):847-55.	20
50	Abreu AM, Young RR, Buchanan A, Lofgren IE, Okronipa HET, Lartey A, et al. Maternal Blood Pressure in Relation to Prenatal Lipid-Based Nutrient Supplementation and Adverse Birth Outcomes in a Ghanaian Cohort: A Randomized Controlled Trial and Cohort Analysis. The Journal of nutrition. 2021;151(6):1637-45.	20
51	Okronipa H, Adu-Afarwuah S, Lartey A, Ashorn P, Vosti SA, Young RR, et al. Maternal supplementation with small-quantity lipid-based nutrient supplements during pregnancy and lactation does not reduce depressive symptoms at 6 months postpartum in Ghanaian women: a randomized controlled trial. Archives of women's mental health. 2018;21(1):55-63.	20
52	Adu-Afarwuah S, Lartey A, Okronipa H, Ashorn P, Peerson JM, Arimond M, et al. Small-quantity, lipid-based nutrient supplements provided to women during pregnancy and 6 mo postpartum and to their infants from 6 mo of age increase the mean attained length of 18-mo-old children in semi-urban Ghana: a randomized controlled trial. The American journal of clinical nutrition. 2016;104(3):797-808.	20
53	Stewart RC, Ashorn P, Umar E, Dewey KG, Ashorn U, Creed F, et al. Associations between antenatal depression and neonatal outcomes in Malawi. Maternal & child nutrition. 2019;15(2):e12709.	21
54	Jorgensen JM, Ashorn P, Ashorn U, Baldiviez LM, Gondwe A, Maleta K, et al. Effects of lipid-based nutrient supplements or multiple micronutrient supplements compared with iron and folic acid supplements during pregnancy on maternal haemoglobin and iron status. Maternal & child nutrition. 2018;14(4):e12640.	21
55	Harjunmaa U, Jarnstedt J, Dewey KG, Ashorn U, Maleta K, Vosti SA, et al. Nutrient supplementation may adversely affect maternal oral health--a randomised controlled trial in rural Malawi. Maternal & child nutrition. 2016;12(1):99-110.	21
56	Stewart RC, Ashorn P, Umar E, Dewey KG, Ashorn U, Creed F, et al. The impact of maternal diet fortification with lipid-based nutrient supplements on postpartum depression in rural Malawi: a randomised-controlled trial. Maternal & child nutrition. 2017;13(2).	21
57	Videman K, Hallamaa L, Heimonen O, Mangani C, Luntamo M, Maleta K, et al. Child growth and neurodevelopment after maternal antenatal antibiotic treatment. Archives of disease in childhood. 2022;107(4):323-8.	26
58	Hallamaa L, Cheung YB, Maleta K, Luntamo M, Ashorn U, Gladstone M, et al. Child Health Outcomes After Presumptive Infection Treatment in Pregnant Women: A Randomized Trial. Pediatrics. 2018;141(3).	26
59	Luntamo M, Kulmala T, Cheung YB, Maleta K, Ashorn P. The effect of antenatal monthly sulphadoxine-pyrimethamine, alone or with azithromycin, on foetal and neonatal growth faltering in Malawi: a randomised controlled trial. Tropical medicine & international health : TM & IH. 2013;18(4):386-97.	26
60	Hallamaa L, Cheung YB, Luntamo M, Ashorn U, Kulmala T, Mangani C, et al. The impact of maternal antenatal treatment with two doses of azithromycin and monthly sulphadoxine-pyrimethamine on child weight, mid-upper arm circumference and head circumference: A randomized controlled trial. PloS one. 2019;14(5):e0216536.	26
61	Adewuya AO, Hanlon C, Medhin G, Dewey M, Alem A, Worku B, et al. Perinatal common mental disorders and child survival in Ethiopia. Journal of paediatrics and child health. 2014;50(1):57-63.	28
62	Dettinger JC, Kinuthia J, Pintye J, Mwongeli N, Gomez L, Richardson BA, et al. PrEP Implementation for Mothers in Antenatal Care (PrIMA): study protocol of a cluster randomised trial. BMJ open. 2019;9(3):e025122.	30
63	Nganga N, Dettinger J, Kinuthia J, Baeten J, John-Stewart G, Gomez L, et al. Prevalence and correlates of pregnancy self-testing among pregnant women attending antenatal care in western Kenya. PloS one. 2021;16(11):e0258578.	30
64	Larsen A, Pintye J, Marwa MM, Watoyi S, Kinuthia J, Abuna F, et al. Trajectories and predictors of perinatal depressive symptoms among Kenyan women: a prospective cohort study. The lancet Psychiatry. 2022;9(7):555-64.	30
65	Nwaru BI, Parkkali S, Abacassamo F, Salome G, Chilundo B, Augusto O, et al. A pragmatic randomised controlled trial on routine iron prophylaxis during pregnancy in Maputo, Mozambique (PROFEG): rationale, design, and success. Maternal & child nutrition. 2015;11(2):146-63.	31
66	Nwaru BI, Salome G, Abacassamo F, Augusto O, Cliff J, Sousa C, et al. Adherence in a pragmatic randomized controlled trial on prophylactic iron supplementation during pregnancy in Maputo, Mozambique. Public health nutrition. 2015;18(6):1127-34.	31
67	Parkkali S, Abacassamo F, Nwaru BI, Salome G, Augusto O, Regushevskaya E, et al. Comparison of routine prenatal iron prophylaxis and screening and treatment for anaemia: pregnancy results and preliminary birth results from a pragmatic randomised controlled trial (PROFEG) in Maputo, Mozambique. BMJ open. 2013;3(2).	31
68	Hemminki E, Nwaru BI, Salome G, Parkkali S, Abacassamo F, Augusto O, et al. Is selective prenatal iron prophylaxis better than routine prophylaxis: final results of a trial (PROFEG) in Maputo, Mozambique. BMJ open. 2016;6(6):e011280.	31
69	Bindt C, Guo N, Bonle MT, Appiah-Poku J, Hinz R, Barthel D, et al. No association between antenatal common mental disorders in low-obstetric risk women and adverse birth outcomes in their offspring: results from the CDS study in Ghana and Cote D'Ivoire. PloS one. 2013;8(11):e80711.	37
70	Mezzano J, Namirembe G, Ausman LM, Marino-Costello E, Shrestha R, Erhardt J, et al. Effects of Iron and Vitamin A Levels on Pregnant Women and Birth Outcomes: Complex Relationships Untangled Using a Birth Cohort Study in Uganda. Maternal and child health journal. 2022;26(7):1516-28.	38
71	Bater J, Lauer JM, Ghosh S, Webb P, Agaba E, Bashaasha B, et al. Predictors of low birth weight and preterm birth in rural Uganda: Findings from a birth cohort study. PloS one. 2020;15(7):e0235626.	38
72	Ali M, Nelson A, Luquero FJ, Azman AS, Debes AK, M'Bang'ombe M M, et al. Safety of a killed oral cholera vaccine (Shanchol) in pregnant women in Malawi: an observational cohort study. The Lancet Infectious diseases. 2017;17(5):538-44.	42
73	Althabe (2015) Althabe F, Belizan JM, McClure EM, Hemingway-Foday J, Berrueta M, Mazzoni A, et al. A population-based, multifaceted strategy to implement antenatal corticosteroid treatment versus standard care for the reduction of neonatal mortality due to preterm birth in low-income and middle-income countries: the ACT cluster-randomised trial. Lancet (London, England). 2015;385(9968):629-39.	43
74	Althabe (2012) Althabe F, Belizan JM, Mazzoni A, Berrueta M, Hemingway-Foday J, Koso-Thomas M, et al. Antenatal corticosteroids trial in preterm births to increase neonatal survival in developing countries: study protocol. Reproductive health. 2012;9:22.	43
75	Klein K, McClure EM, Colaci D, Thorsten V, Hibberd PL, Esamai F, et al. The Antenatal Corticosteroids Trial (ACT): a secondary analysis to explore site differences in a multi-country trial. Reproductive health. 2016;13(1):64.	43
76	Goldenberg RL, Thorsten VR, Althabe F, Saleem S, Garces A, Carlo WA, et al. The global network antenatal corticosteroids trial: impact on stillbirth. Reproductive health. 2016;13(1):68.	43
77	Berrueta M, Hemingway-Foday J, Thorsten VR, Goldenberg RL, Carlo WA, Garces A, et al. Use of antenatal corticosteroids at health facilities and communities in low-and-middle income countries. Reproductive health. 2016;13(1):66.	43
78	Althabe F, Chomba E, Tshefu AK, Banda E, Belizan M, Bergel E, et al. A multifaceted intervention to improve syphilis screening and treatment in pregnant women in Kinshasa, Democratic Republic of the Congo and in Lusaka, Zambia: a cluster randomised controlled trial. The Lancet Global health. 2019;7(5):e655-e63.	44
79	Atukunda EC, Siedner MJ, Obua C, Mugyenyi GR, Twagirumukiza M, Agaba AG. Sublingual misoprostol versus intramuscular oxytocin for prevention of postpartum hemorrhage in Uganda: a double-blind randomized non-inferiority trial. PLoS medicine. 2014;11(11):e1001752.	47
80	Callaghan-Gillespie M, Schaffner AA, Garcia P, Fry J, Eckert R, Malek S, et al. Trial of ready-to-use supplemental food and corn-soy blend in pregnant Malawian women with moderate malnutrition: a randomized controlled clinical trial. The American journal of clinical nutrition. 2017;106(4):1062-9.	49
81	Rotheram-Borus MJ, Richter LM, van Heerden A, van Rooyen H, Tomlinson M, Harwood JM, et al. A cluster randomized controlled trial evaluating the efficacy of peer mentors to support South African women living with HIV and their infants. PloS one. 2014;9(1):e84867.	50
82	van Heerden A, Norris S, Tollman S, Richter L, Rotheram-Borus MJ. Collecting maternal health information from HIV-positive pregnant women using mobile phone-assisted face-to-face interviews in Southern Africa. Journal of medical Internet research. 2013;15(6):e116.	50
83	Christodoulou J, Rotheram-Borus MJ, Bradley AK, Tomlinson M. Home Visiting and Antenatal Depression Affect the Quality of Mother and Child Interactions in South Africa. Journal of the American Academy of Child and Adolescent Psychiatry. 2019;58(12):1165-74.	50
84	Tsai AC, Tomlinson M, Comulada WS, Rotheram-Borus MJ. Intimate Partner Violence and Depression Symptom Severity among South African Women during Pregnancy and Postpartum: Population-Based Prospective Cohort Study. PLoS medicine. 2016;13(1):e1001943.	50
85	Richter L, Rotheram-Borus MJ, Van Heerden A, Stein A, Tomlinson M, Harwood JM, et al. Pregnant women living with HIV (WLH) supported at clinics by peer WLH: a cluster randomized controlled trial. AIDS and behavior. 2014;18(4):706-15.	50
86	Klingberg-Allvin M, Cleeve A, Atuhairwe S, Tumwesigye NM, Faxelid E, Byamugisha J, et al. Comparison of treatment of incomplete abortion with misoprostol by physicians and midwives at district level in Uganda: a randomised controlled equivalence trial. Lancet (London, England). 2015;385(9985):2392-8.	51
87	Cleeve A, Byamugisha J, Gemzell-Danielsson K, Mbona Tumwesigye N, Atuhairwe S, Faxelid E, et al. Women's Acceptability of Misoprostol Treatment for Incomplete Abortion by Midwives and Physicians - Secondary Outcome Analysis from a Randomized Controlled Equivalence Trial at District Level in Uganda. PloS one. 2016;11(2):e0149172.	51
88	Zoleko-Manego R, Mischlinger J, Dejon-Agobe JC, Basra A, Mackanga JR, Akerey Diop D, et al. Birth weight, growth, nutritional status and mortality of infants from Lambarene and Fougamou in Gabon in their first year of life. PloS one. 2021;16(2):e0246694.	52
89	Huijben S, Macete E, Mombo-Ngoma G, Ramharter M, Kariuki S, Desai M, et al. Counter-Selection of Antimalarial Resistance Polymorphisms by Intermittent Preventive Treatment in Pregnancy. The Journal of infectious diseases. 2020;221(2):293-303.	52
90	Sicuri E, Fernandes S, Macete E, Gonzalez R, Mombo-Ngoma G, Massougbodgi A, et al. Economic evaluation of an alternative drug to sulfadoxine-pyrimethamine as intermittent preventive treatment of malaria in pregnancy. PloS one. 2015;10(4):e0125072.	52
91	Gonzalez R, Ruperez M, Sevene E, Vala A, Maculuve S, Bulo H, et al. Effects of HIV infection on maternal and neonatal health in southern Mozambique: A prospective cohort study after a decade of antiretroviral drugs roll out. PloS one. 2017;12(6):e0178134.	52
92	Mireku MO, Boivin MJ, Davidson LL, Ouedraogo S, Koura GK, Alao MJ, et al. Impact of helminth infection during pregnancy on cognitive and motor functions of one-year-old children. PLoS neglected tropical diseases. 2015;9(3):e0003463.	52
93	Gonzalez R, Desai M, Macete E, Ouma P, Kakolwa MA, Abdulla S, et al. Intermittent preventive treatment of malaria in pregnancy with mefloquine in HIV-infected women receiving cotrimoxazole prophylaxis: a multicenter randomized placebo-controlled trial. PLoS medicine. 2014;11(9):e1001735.	52
94	Gonzalez R, Mombo-Ngoma G, Ouedraogo S, Kakolwa MA, Abdulla S, Accrombessi M, et al. Intermittent preventive treatment of malaria in pregnancy with mefloquine in HIV-negative women: a multicentre randomized controlled trial. PLoS medicine. 2014;11(9):e1001733.	52
95	Accrombessi M, Ouedraogo S, Agbota GC, Gonzalez R, Massougbodji A, Menendez C, et al. Malaria in Pregnancy Is a Predictor of Infant Haemoglobin Concentrations during the First Year of Life in Benin, West Africa. PloS one. 2015;10(6):e0129510.	52
96	Ruperez M, Gonzalez R, Mombo-Ngoma G, Kabanywanyi AM, Sevene E, Ouedraogo S, et al. Mortality, Morbidity, and Developmental Outcomes in Infants Born to Women Who Received Either Mefloquine or Sulfadoxine-Pyrimethamine as Intermittent Preventive Treatment of Malaria in Pregnancy: A Cohort Study. PLoS medicine. 2016;13(2):e1001964.	52
97	Ouedraogo S, Accrombessi M, Diallo I, Codo R, Ouattara A, Ouedraogo L, et al. Placental impression smears is a good indicator of placental malaria in sub-Saharan Africa. The Pan African medical journal. 2019;34:30.	52
98	Haaland RE, Otieno K, Martin A, Katana A, Dinh C, Slutsker L, et al. Short Communication: Reduced Nevirapine Concentrations Among HIV-Positive Women Receiving Mefloquine for Intermittent Preventive Treatment for Malaria Control During Pregnancy. AIDS research and human retroviruses. 2018;34(11):912-5.	52
99	Garrison A, Boivin M, Khoshnood B, Courtin D, Alao J, Mireku M, et al. Soil-transmitted helminth infection in pregnancy and long-term child neurocognitive and behavioral development: A prospective mother-child cohort in Benin. PLoS neglected tropical diseases. 2021;15(3):e0009260.	52
100	Garrison A, Boivin MJ, Fievet N, Zoumenou R, Alao JM, Massougbodji A, et al. The Effects of Malaria in Pregnancy on Neurocognitive Development in Children at 1 and 6 Years of Age in Benin: A Prospective Mother-Child Cohort. Clinical infectious diseases : an official publication of the Infectious Diseases Society of America. 2022;74(5):766-75.	52
101	Garrison A, Maselko J, Saurel-Cubizolles MJ, Courtin D, Zoumenou R, Boivin MJ, et al. The Impact of Maternal Depression and Parent-Child Interactions on Risk of Parasitic Infections in Early Childhood: A Prospective Cohort in Benin. Maternal and child health journal. 2022;26(5):1049-58.	52
102	Mombo-Ngoma G, Honkpehedji J, Basra A, Mackanga JR, Zoleko RM, Zinsou J, et al. Urogenital schistosomiasis during pregnancy is associated with low birth weight delivery: analysis of a prospective cohort of pregnant women and their offspring in Gabon. International journal for parasitology. 2017;47(1):69-74.	52
103	Mombo-Ngoma G, Mackanga JR, Gonzalez R, Ouedraogo S, Kakolwa MA, Manego RZ, et al. Young adolescent girls are at high risk for adverse pregnancy outcomes in sub-Saharan Africa: an observational multicountry study. BMJ open. 2016;6(6):e011783.	52
104	Hendrixson DT, Smith K, Lasowski P, Callaghan-Gillespie M, Weber J, Papathakis P, et al. A novel intervention combining supplementary food and infection control measures to improve birth outcomes in undernourished pregnant women in Sierra Leone: A randomized, controlled clinical effectiveness trial. PLoS medicine. 2021;18(9):e1003618.	54
105	Hendrixson DT, Koroma AS, Callaghan-Gillespie M, Weber J, Papathakis P, Manary MJ. Use of a novel supplementary food and measures to control inflammation in malnourished pregnant women in Sierra Leone to improve birth outcomes: study protocol for a prospective, randomized, controlled clinical effectiveness trial. BMC nutrition. 2018;4:15.	54
106	Mandell LN, Parrish MS, Rodriguez VJ, Alcaide ML, Weiss SM, Peltzer K, et al. Blood Pressure, Depression, and Suicidal Ideation Among Pregnant Women with HIV. AIDS and behavior. 2022;26(4):1289-98.	55
107	Sifunda S, Peltzer K, Rodriguez VJ, Mandell LN, Lee TK, Ramlagan S, et al. Impact of male partner involvement on mother-to-child transmission of HIV and HIV-free survival among HIV-exposed infants in rural South Africa: Results from a two phase randomised controlled trial. PloS one. 2019;14(6):e0217467.	55
108	Jones D, Peltzer K, Weiss SM, Sifunda S, Dwane N, Ramlagan S, et al. Implementing comprehensive prevention of mother-to-child transmission and HIV prevention for South African couples: study protocol for a randomized controlled trial. Trials. 2014;15:417.	55
109	Jones DL, Rodriguez VJ, Mandell LN, Lee TK, Weiss SM, Peltzer K. Influences on Exclusive Breastfeeding Among Rural HIV-Infected South African Women: A Cluster Randomized Control Trial. AIDS and behavior. 2018;22(9):2966-77.	55
110	Jones DL, Rodriguez VJ, Soni Parrish M, Kyoung Lee T, Weiss SM, Ramlagan S, et al. Maternal and infant antiretroviral therapy adherence among women living with HIV in rural South Africa: a cluster randomised trial of the role of male partner participation on adherence and PMTCT uptake. SAHARA J : journal of Social Aspects of HIV/AIDS Research Alliance. 2021;18(1):17-25.	55
111	Matseke MG, Ruiter RAC, Rodriguez VJ, Peltzer K, Sifunda S. Maternal Health Outcomes and Male Partner Involvement Among HIV Infected Women in Rural South Africa. Maternal and child health journal. 2021;25(6):919-28.	55
112	Matseke MG, Ruiter RAC, Rodriguez VJ, Peltzer K, Lee TK, Jean J, et al. Prenatal and Postnatal Intimate Partner Violence and Associated Factors Among HIV-Infected Women in Rural South Africa: A Longitudinal Study. Violence against women. 2021;27(15-16):2855-81.	55
113	Abbamonte JM, Ramlagan S, Lee TK, Cristofari NV, Weiss SM, Peltzer K, et al. Stigma interdependence among pregnant HIV-infected couples in a cluster randomized controlled trial from rural South Africa. Social science & medicine (1982). 2020;253:112940.	55
114	Peltzer K, Abbamonte JM, Mandell LN, Rodriguez VJ, Lee TK, Weiss SM, et al. The effect of male involvement and a prevention of mother-to-child transmission (PMTCT) intervention on depressive symptoms in perinatal HIV-infected rural South African women. Archives of women's mental health. 2020;23(1):101-11.	55
115	Choko AT, Corbett EL, Stallard N, Maheswaran H, Lepine A, Johnson CC, et al. HIV self-testing alone or with additional interventions, including financial incentives, and linkage to care or prevention among male partners of antenatal care clinic attendees in Malawi: An adaptive multi-arm, multi-stage cluster randomised trial. PLoS medicine. 2019;16(1):e1002719.	64
116	Omer K, Joga A, Dutse U, Hasan K, Aziz A, Ansari U, et al. Impact of universal home visits on child health in Bauchi State, Nigeria: a stepped wedge cluster randomised controlled trial. BMC health services research. 2021;21(1):1085.	65
117	Cockcroft A, Omer K, Gidado Y, Gamawa AI, Andersson N. Impact of universal home visits on maternal and infant outcomes in Bauchi state, Nigeria: protocol of a cluster randomized controlled trial. BMC health services research. 2018;18(1):510.	65
118	Cockcroft A, Omer K, Gidado Y, Baba MC, Aziz A, Ansari U, et al. The impact of universal home visits with pregnant women and their spouses on maternal outcomes: a cluster randomised controlled trial in Bauchi State, Nigeria. BMJ global health. 2019;4(1):e001172.	65
119	Yang J, Wang M, Tobias DK, Rich-Edwards JW, Darling AM, Abioye AI, et al. Dietary diversity and diet quality with gestational weight gain and adverse birth outcomes, results from a prospective pregnancy cohort study in urban Tanzania. Maternal & child nutrition. 2022;18(2):e13300.	70
120	Yang J, Wang M, Tobias DK, Rich-Edwards JW, Darling AM, Abioye AI, et al. Gestational weight gain during the second and third trimesters and adverse pregnancy outcomes, results from a prospective pregnancy cohort in urban Tanzania. Reproductive health. 2022;19(1):140.	70
121	Abioye AI, Aboud S, Premji Z, Etheredge AJ, Gunaratna NS, Sudfeld CR, et al. Hemoglobin and hepcidin have good validity and utility for diagnosing iron deficiency anemia among pregnant women. European journal of clinical nutrition. 2020;74(5):708-19.	70
122	Etheredge AJ, Premji Z, Gunaratna NS, Abioye AI, Aboud S, Duggan C, et al. Iron Supplementation in Iron-Replete and Nonanemic Pregnant Women in Tanzania: A Randomized Clinical Trial. JAMA pediatrics. 2015;169(10):947-55.	70
123	Ajibola G, Zash R, Shapiro RL, Batlang O, Botebele K, Bennett K, et al. Detecting congenital malformations - Lessons learned from the Mpepu study, Botswana. PloS one. 2017;12(3):e0173800.	72
124	Cassidy AR, Williams PL, Leidner J, Mayondi G, Ajibola G, Makhema J, et al. In Utero Efavirenz Exposure and Neurodevelopmental Outcomes in HIV-exposed Uninfected Children in Botswana. The Pediatric infectious disease journal. 2019;38(8):828-34.	72
125	Ampofo GD, Tagbor H, Bates I. Effectiveness of pregnant women's active participation in their antenatal care for the control of malaria and anaemia in pregnancy in Ghana: a cluster randomized controlled trial. Malaria journal. 2018;17(1):238.	75
126	Franklin HL, Mirza W, Swanson DL, Newman JE, Goldenberg RL, Muyodi D, et al. Factors influencing referrals for ultrasound-diagnosed complications during prenatal care in five low and middle income countries. Reproductive health. 2018;15(1):204.	76
127	McClure EM, Nathan RO, Saleem S, Esamai F, Garces A, Chomba E, et al. First look: a cluster-randomized trial of ultrasound to improve pregnancy outcomes in low income country settings. BMC pregnancy and childbirth. 2014;14:73.	76
128	Figueroa L, McClure EM, Swanson J, Nathan R, Garces AL, Moore JL, et al. Oligohydramnios: a prospective study of fetal, neonatal and maternal outcomes in low-middle income countries. Reproductive health. 2020;17(1):19.	76
129	Bauserman M, Nathan R, Lokangaka A, McClure EM, Moore J, Ishoso D, et al. Polyhydramnios among women in a cluster-randomized trial of ultrasound during prenatal care within five low and low-middle income countries: a secondary analysis of the first look study. BMC pregnancy and childbirth. 2019;19(1):258.	76
130	Goldenberg RL, Nathan RO, Swanson D, Saleem S, Mirza W, Esamai F, et al. Routine antenatal ultrasound in low- and middle-income countries: first look - a cluster randomised trial. BJOG : an international journal of obstetrics and gynaecology. 2018;125(12):1591-9.	76
131	McDiehl RP, Boatin AA, Mugyenyi GR, Siedner MJ, Riley LE, Ngonzi J, et al. Antenatal Care Visit Attendance Frequency and Birth Outcomes in Rural Uganda: A Prospective Cohort Study. Maternal and child health journal. 2021;25(2):311-20.	77
132	Bebell LM, Ngonzi J, Bazira J, Fajardo Y, Boatin AA, Siedner MJ, et al. Antimicrobial-resistant infections among postpartum women at a Ugandan referral hospital. PloS one. 2017;12(4):e0175456.	77
133	Bebell LM, Ngonzi J, Siedner MJ, Muyindike WR, Bwana BM, Riley LE, et al. HIV Infection and risk of postpartum infection, complications and mortality in rural Uganda. AIDS care. 2018;30(8):943-53.	77
134	Ngonzi J, Bebell LM, Fajardo Y, Boatin AA, Siedner MJ, Bassett IV, et al. Incidence of postpartum infection, outcomes and associated risk factors at Mbarara regional referral hospital in Uganda. BMC pregnancy and childbirth. 2018;18(1):270.	77
135	Olofin IO, Liu E, Manji KP, Danaei G, Duggan C, Aboud S, et al. Active Tuberculosis in HIV-Exposed Tanzanian Children up to 2 years of Age: Early-Life Nutrition, Multivitamin Supplementation and Other Potential Risk Factors. Journal of tropical pediatrics. 2016;62(1):29-37.	79
136	Manji KP, Duggan C, Liu E, Bosch R, Kisenge R, Aboud S, et al. Exclusive Breast-feeding Protects against Mother-to-Child Transmission of HIV-1 through 12 Months of Age in Tanzania. Journal of tropical pediatrics. 2016;62(4):301-7.	79
137	Sztam KA, Liu E, Manji KP, Kupka R, Kisenge R, Aboud S, et al. Maternal Antiretroviral Therapy Is Associated with Lower Risk of Diarrhea in Early Childhood. The Journal of pediatrics. 2016;175:54-60.	79
138	Petraro P, Madzorera I, Duggan CP, Spiegelman D, Manji K, Kisenge R, et al. Mid-arm muscle area and anthropometry predict low birth weight and poor pregnancy outcomes in Tanzanian women with HIV. BMC pregnancy and childbirth. 2018;18(1):500.	79
139	Duggan C, Manji KP, Kupka R, Bosch RJ, Aboud S, Kisenge R, et al. Multiple micronutrient supplementation in Tanzanian infants born to HIV-infected mothers: a randomized, double-blind, placebo-controlled clinical trial. The American journal of clinical nutrition. 2012;96(6):1437-46.	79
140	Kupka R, Manji KP, Bosch RJ, Aboud S, Kisenge R, Okuma J, et al. Multivitamin supplements have no effect on growth of Tanzanian children born to HIV-infected mothers. The Journal of nutrition. 2013;143(5):722-7.	79
141	McDonald CM, Kupka R, Manji KP, Okuma J, Bosch RJ, Aboud S, et al. Predictors of stunting, wasting and underweight among Tanzanian children born to HIV-infected women. European journal of clinical nutrition. 2012;66(11):1265-76.	79
142	Sudfeld CR, Duggan C, Aboud S, Kupka R, Manji KP, Kisenge R, et al. Vitamin D status is associated with mortality, morbidity, and growth failure among a prospective cohort of HIV-infected and HIV-exposed Tanzanian infants. The Journal of nutrition. 2015;145(1):121-7.	79
143	Byaruhanga R, Bassani DG, Jagau A, Muwanguzi P, Montgomery AL, Lawn JE. Use of wind-up fetal Doppler versus Pinard for fetal heart rate intermittent monitoring in labour: a randomised clinical trial. BMJ open. 2015;5(1):e006867.	81
144	Chetty T, Thorne C, Tanser F, Barnighausen T, Coutsoudis A. Cohort profile: the Hlabisa pregnancy cohort, KwaZulu-Natal, South Africa. BMJ open. 2016;6(10):e012088.	82
145	Chetty T, Newell ML, Thorne C, Coutsoudis A. Viraemia before, during and after pregnancy in HIV-infected women on antiretroviral therapy in rural KwaZulu-Natal, South Africa, 2010-2015. Tropical medicine & international health : TM & IH. 2018;23(1):79-91.	82
146	Conti-Ramsden FI, Nathan HL, De Greeff A, Hall DR, Seed PT, Chappell LC, et al. Pregnancy-Related Acute Kidney Injury in Preeclampsia: Risk Factors and Renal Outcomes. Hypertension (Dallas, Tex : 1979). 2019;74(5):1144-51.	84
147	Fernandes S, Were V, Gutman J, Dorsey G, Kakuru A, Desai M, et al. Cost-effectiveness of intermittent preventive treatment with dihydroartemisinin-piperaquine for malaria during pregnancy: an analysis using efficacy results from Uganda and Kenya, and pooled data. The Lancet Global health. 2020;8(12):e1512-e23.	86
148	Desai M, Gutman J, L'Lanziva A, Otieno K, Juma E, Kariuki S, et al. Intermittent screening and treatment or intermittent preventive treatment with dihydroartemisinin-piperaquine versus intermittent preventive treatment with sulfadoxine-pyrimethamine for the control of malaria during pregnancy in western Kenya: an open-label, three-group, randomised controlled superiority trial. Lancet (London, En…	86
149	Roh ME, Kuile FOT, Rerolle F, Glymour MM, Shiboski S, Gosling R, et al. Overall, anti-malarial, and non-malarial effect of intermittent preventive treatment during pregnancy with sulfadoxine-pyrimethamine on birthweight: a mediation analysis. The Lancet Global health. 2020;8(7):e942-e53.	86
150	Hill J, Hoyt J, Achieng F, Ouma P, L'Lanziva A, Kariuki S, et al. User and Provider Acceptability of Intermittent Screening and Treatment and Intermittent Preventive Treatment with Dihydroartemisinin-Piperaquine to Prevent Malaria in Pregnancy in Western Kenya. PloS one. 2016;11(3):e0150259.	86
151	Vlassoff M, Diallo A, Philbin J, Kost K, Bankole A. Cost-effectiveness of two interventions for the prevention of postpartum hemorrhage in Senegal. International journal of gynaecology and obstetrics: the official organ of the International Federation of Gynaecology and Obstetrics. 2016;133(3):307-11.	87
152	Diop A, Daff B, Sow M, Blum J, Diagne M, Sloan NL, et al. Oxytocin via Uniject (a prefilled single-use injection) versus oral misoprostol for prevention of postpartum haemorrhage at the community level: a cluster-randomised controlled trial. The Lancet Global health. 2016;4(1):e37-44.	87
153	Kayira D, Bentley ME, Wiener J, Mkhomawanthu C, King CC, Chitsulo P, et al. A lipid-based nutrient supplement mitigates weight loss among HIV-infected women in a factorial randomized trial to prevent mother-to-child transmission during exclusive breastfeeding. The American journal of clinical nutrition. 2012;95(3):759-65.	88
154	Pollara J, McGuire E, Fouda GG, Rountree W, Eudailey J, Overman RG, et al. Association of HIV-1 Envelope-Specific Breast Milk IgA Responses with Reduced Risk of Postnatal Mother-to-Child Transmission of HIV-1. Journal of virology. 2015;89(19):9952-61.	88
155	Zadrozny S, Westreich D, Hudgens MG, Chasela C, Jamieson DJ, Martinson F, et al. Effect of Postnatal HIV Treatment on Clinical Mastitis and Breast Inflammation in HIV-Infected Breast-feeding Women. Paediatric and perinatal epidemiology. 2017;31(2):134-43.	88
156	Jamieson DJ, Chasela CS, Hudgens MG, King CC, Kourtis AP, Kayira D, et al. Maternal and infant antiretroviral regimens to prevent postnatal HIV-1 transmission: 48-week follow-up of the BAN randomised controlled trial. Lancet (London, England). 2012;379(9835):2449-58.	88
157	Mutucumarana CP, Eudailey J, McGuire EP, Vandergrift N, Tegha G, Chasela C, et al. Maternal Humoral Immune Correlates of Peripartum Transmission of Clade C HIV-1 in the Setting of Peripartum Antiretrovirals. Clinical and vaccine immunology : CVI. 2017;24(8).	88
158	Widen EM, Bentley ME, Kayira D, Chasela CS, Jamieson DJ, Tembo M, et al. Maternal weight loss during exclusive breastfeeding is associated with reduced weight and length gain in daughters of HIV-infected Malawian women. The Journal of nutrition. 2013;143(7):1168-75.	88
159	Flax VL, Bentley ME, Combs GF, Jr., Chasela CS, Kayira D, Tegha G, et al. Plasma and breast-milk selenium in HIV-infected Malawian mothers are positively associated with infant selenium status but are not associated with maternal supplementation: results of the Breastfeeding, Antiretrovirals, and Nutrition study. The American journal of clinical nutrition. 2014;99(4):950-6.	88
160	Kessler PA. Potential Role of Regulatory T Cells in Mother-to-Child Transmission of HIV. Current HIV research. 2018;16(6):396-403.	88
161	Dow A, Kayira D, Hudgens MG, Van Rie A, King CC, Ellington S, et al. The effect of cotrimoxazole prophylactic treatment on malaria, birth outcomes, and postpartum CD4 count in HIV-infected women. Infectious diseases in obstetrics and gynecology. 2013;2013:340702.	88
162	Elphinstone RE, Weckman AM, McDonald CR, Tran V, Zhong K, Madanitsa M, et al. Early malaria infection, dysregulation of angiogenesis, metabolism and inflammation across pregnancy, and risk of preterm birth in Malawi: A cohort study. PLoS medicine. 2019;16(10):e1002914.	89
163	Taylor SM, Madanitsa M, Thwai KL, Khairallah C, Kalilani-Phiri L, van Eijk AM, et al. Minimal Impact by Antenatal Subpatent Plasmodium falciparum Infections on Delivery Outcomes in Malawian Women: A Cohort Study. The Journal of infectious diseases. 2017;216(3):296-304.	89
164	Weckman AM, Conroy AL, Madanitsa M, Gnaneswaran B, McDonald CR, Kalilani-Phiri L, et al. Neurocognitive outcomes in Malawian children exposed to malaria during pregnancy: An observational birth cohort study. PLoS medicine. 2021;18(9):e1003701.	89
165	Madanitsa M, Kalilani L, Mwapasa V, van Eijk AM, Khairallah C, Ali D, et al. Scheduled Intermittent Screening with Rapid Diagnostic Tests and Treatment with Dihydroartemisinin-Piperaquine versus Intermittent Preventive Therapy with Sulfadoxine-Pyrimethamine for Malaria in Pregnancy in Malawi: An Open-Label Randomized Controlled Trial. PLoS medicine. 2016;13(9):e1002124.	89
166	Tran V, Weckman AM, Crowley VM, Cahill LS, Zhong K, Cabrera A, et al. The Angiopoietin-Tie2 axis contributes to placental vascular disruption and adverse birth outcomes in malaria in pregnancy. EBioMedicine. 2021;73:103683.	89
167	Engebretsen IM, Jackson D, Fadnes LT, Nankabirwa V, Diallo AH, Doherty T, et al. Growth effects of exclusive breastfeeding promotion by peer counsellors in sub-Saharan Africa: the cluster-randomised PROMISE EBF trial. BMC public health. 2014;14:633.	90
168	Mwapasa V, Joseph J, Tchereni T, Jousset A, Gunda A. Impact of Mother-Infant Pair Clinics and Short-Text Messaging Service (SMS) Reminders on Retention of HIV-Infected Women and HIV-Exposed Infants in eMTCT Care in Malawi: A Cluster Randomized Trial. Journal of acquired immune deficiency syndromes (1999). 2017;75 Suppl 2:S123-S31.	94
169	Milanzi E, Mwapasa V, Joseph J, Jousset A, Tchereni T, Gunda A, et al. Receipt of infant HIV DNA PCR test results is associated with a reduction in retention of HIV-exposed infants in integrated HIV care and healthcare services: a quantitative sub-study nested within a cluster randomised trial in rural Malawi. BMC public health. 2020;20(1):1879.	94
170	van Lettow M, Tweya H, Rosenberg NE, Trapence C, Kayoyo V, Kasende F, et al. Baseline characteristics of study sites and women enrolled in a three-arm cluster randomized controlled trial: PMTCT uptake and retention (pure) Malawi. Reproductive health. 2017;14(1):82.	97
171	Phiri S, Tweya H, van Lettow M, Rosenberg NE, Trapence C, Kapito-Tembo A, et al. Impact of Facility- and Community-Based Peer Support Models on Maternal Uptake and Retention in Malawi's Option B+ HIV Prevention of Mother-to-Child Transmission Program: A 3-Arm Cluster Randomized Controlled Trial (PURE Malawi). Journal of acquired immune deficiency syndromes (1999). 2017;75 Suppl 2:S140-S8.	97
172	Rosenberg NE, van Lettow M, Tweya H, Kapito-Tembo A, Bourdon CM, Cataldo F, et al. Improving PMTCT uptake and retention services through novel approaches in peer-based family-supported care in the clinic and community: a 3-arm cluster randomized trial (PURE Malawi). Journal of acquired immune deficiency syndromes (1999). 2014;67 Suppl 2(0 2):S114-9.	97
173	Cataldo F, Sam-Agudu NA, Phiri S, Shumba B, Cornelius LJ, Foster G. The Roles of Expert Mothers Engaged in Prevention of Mother-to-Child Transmission (PMTCT) Programs: A Commentary on the INSPIRE Studies in Malawi, Nigeria, and Zimbabwe. Journal of acquired immune deficiency syndromes (1999). 2017;75 Suppl 2:S224-S32.	97
174	Hosseinipour M, Nelson JAE, Trapence C, Rutstein SE, Kasende F, Kayoyo V, et al. Viral Suppression and HIV Drug Resistance at 6 Months Among Women in Malawi's Option B+ Program: Results From the PURE Malawi Study. Journal of acquired immune deficiency syndromes (1999). 2017;75 Suppl 2(Suppl 2):S149-S55.	97
175	Kabue MM, Grenier L, Suhowatsky S, Oyetunji J, Ugwa E, Onguti B, et al. Group versus individual antenatal and first year postpartum care: Study protocol for a multi-country cluster randomized controlled trial in Kenya and Nigeria. Gates open research. 2018;2:56.	98
176	Sayinzoga F, Lundeen T, Musange SF, Butrick E, Nzeyimana D, Murindahabi N, et al. Assessing the impact of group antenatal care on gestational length in Rwanda: A cluster-randomized trial. PloS one. 2021;16(2):e0246442.	105
177	Musabyimana A, Lundeen T, Butrick E, Sayinzoga F, Rwabufigiri BN, Walker D, et al. Before and after implementation of group antenatal care in Rwanda: a qualitative study of women's experiences. Reproductive health. 2019;16(1):90.	105
178	Musange SF, Butrick E, Lundeen T, Santos N, Azman Firdaus H, Benitez A, et al. Group antenatal care versus standard antenatal care and effect on mean gestational age at birth in Rwanda: protocol for a cluster randomized controlled trial. Gates open research. 2019;3:1548.	105
179	Nunes MC, Downs S, Jones S, van Niekerk N, Cutland CL, Madhi SA. Bordetella pertussis Infection in South African HIV-Infected and HIV-Uninfected Mother-Infant Dyads: A Longitudinal Cohort Study. Clinical infectious diseases : an official publication of the Infectious Diseases Society of America. 2016;63(suppl 4):S174-S80.	106
180	Madhi SA, Cutland CL, Downs S, Jones S, van Niekerk N, Simoes EAF, et al. Burden of Respiratory Syncytial Virus Infection in South African Human Immunodeficiency Virus (HIV)-Infected and HIV-Uninfected Pregnant and Postpartum Women: A Longitudinal Cohort Study. Clinical infectious diseases : an official publication of the Infectious Diseases Society of America. 2018;66(11):1658-65.	106
181	Nunes MC, Cutland CL, Jones S, Hugo A, Madimabe R, Simoes EA, et al. Duration of Infant Protection Against Influenza Illness Conferred by Maternal Immunization: Secondary Analysis of a Randomized Clinical Trial. JAMA pediatrics. 2016;170(9):840-7.	106
182	Kochhar S, Clarke E, Izu A, Emmanuel Kekane-Mochwari K, Cutland CL. Immunization in pregnancy safety surveillance in low and middle-income countries- field performance and validation of novel case definitions. Vaccine. 2019;37(22):2967-74.	106
183	Madhi SA, Cutland CL, Kuwanda L, Weinberg A, Hugo A, Jones S, et al. Influenza vaccination of pregnant women and protection of their infants. The New England journal of medicine. 2014;371(10):918-31.	106
184	Mutsaerts E, Madhi SA, Cutland CL, Jones S, Hugo A, Trenor S, et al. Influenza vaccination of pregnant women protects them over two consecutive influenza seasons in a randomized controlled trial. Expert review of vaccines. 2016;15(8):1055-62.	106
185	Simoes EAF, Nunes MC, Carosone-Link P, Madimabe R, Ortiz JR, Neuzil KM, et al. Trivalent influenza vaccination randomized control trial of pregnant women and adverse fetal outcomes. Vaccine. 2019;37(36):5397-403.	106
186	Madhi SA, Rivera LM, Saez-Llorens X, Menendez C, Carrim-Ganey N, Cotton MF, et al. Factors influencing access of pregnant women and their infants to their local healthcare system: a prospective, multi-centre, observational study. BMC pregnancy and childbirth. 2018;18(1):29.	107
187	McDonald CR, Darling AM, Liu E, Tran V, Cabrera A, Aboud S, et al. Angiogenic proteins, placental weight and perinatal outcomes among pregnant women in Tanzania. PloS one. 2016;11(12):e0167716.	108
188	Perumal N, Wang D, Darling AM, Wang M, Liu E, Urassa W, et al. Associations between Gestational Weight Gain Adequacy and Neonatal Outcomes in Tanzania. Annals of nutrition & metabolism. 2022;78(3):156-65.	108
189	Mosha D, Liu E, Hertzmark E, Chan G, Sudfeld C, Masanja H, et al. Dietary iron and calcium intakes during pregnancy are associated with lower risk of prematurity, stillbirth and neonatal mortality among women in Tanzania. Public health nutrition. 2017;20(4):678-86.	108
190	Sudfeld CR, Manji KP, Darling AM, Kisenge R, Kvestad I, Hysing M, et al. Effect of antenatal and infant micronutrient supplementation on middle childhood and early adolescent development outcomes in Tanzania. European journal of clinical nutrition. 2019;73(9):1283-90.	108
191	Changamire FT, Mwiru RS, Peterson KE, Msamanga GI, Spiegelman D, Petraro P, et al. Effect of multivitamin supplements on weight gain during pregnancy among HIV-negative women in Tanzania. Maternal & child nutrition. 2015;11(3):297-304.	108
192	McDonald CR, Darling AM, Conroy AL, Tran V, Cabrera A, Liles WC, et al. Inflammatory and Angiogenic Factors at Mid-Pregnancy Are Associated with Spontaneous Preterm Birth in a Cohort of Tanzanian Women. PloS one. 2015;10(8):e0134619.	108
193	Madzorera I, Isanaka S, Wang M, Msamanga GI, Urassa W, Hertzmark E, et al. Maternal dietary diversity and dietary quality scores in relation to adverse birth outcomes in Tanzanian women. The American journal of clinical nutrition. 2020;112(3):695-706.	108
194	Darling AM, McDonald CR, Urassa WS, Kain KC, Mwiru RS, Fawzi WW. Maternal Dietary L-Arginine and Adverse Birth Outcomes in Dar es Salaam, Tanzania. American journal of epidemiology. 2017;186(5):603-11.	108
195	Darling AM, Liu E, Aboud S, Urassa W, Spiegelman D, Fawzi W. Maternal hyperglycemia and adverse pregnancy outcomes in Dar es Salaam, Tanzania. International journal of gynaecology and obstetrics: the official organ of the International Federation of Gynaecology and Obstetrics. 2014;125(1):22-7.	108
196	Sania A, Spiegelman D, Rich-Edwards J, Hertzmark E, Mwiru RS, Kisenge R, et al. The contribution of preterm birth and intrauterine growth restriction to childhood undernutrition in Tanzania. Maternal & child nutrition. 2015;11(4):618-30.	108
197	Sania A, Spiegelman D, Rich-Edwards J, Okuma J, Kisenge R, Msamanga G, et al. The contribution of preterm birth and intrauterine growth restriction to infant mortality in Tanzania. Paediatric and perinatal epidemiology. 2014;28(1):23-31.	108
198	Bone JN, Magee LA, Singer J, Nathan H, Qureshi RN, Sacoor C, et al. Blood pressure thresholds in pregnancy for identifying maternal and infant risk: a secondary analysis of Community-Level Interventions for Pre-eclampsia (CLIP) trial data. The Lancet Global health. 2021;9(8):e1119-e28.	109
199	Aukes AM, Arion K, Bone JN, Li J, Vidler M, Bellad MB, et al. Causes and circumstances of maternal death: a secondary analysis of the Community-Level Interventions for Pre-eclampsia (CLIP) trials cohort. The Lancet Global health. 2021;9(9):e1242-e51.	109
200	Kinney MV, Smith JM, Doherty T, Hermida J, Daniels K, Belizan JM. Feasibility of community level interventions for pre-eclampsia: perspectives, knowledge and task-sharing from Nigeria, Mozambique, Pakistan and India. Reproductive health. 2016;13(1):125.	109
201	Sevene E, Boene H, Vidler M, Vala A, Macuacua S, Augusto O, et al. Feasibility of task-sharing with community health workers for the identification, emergency management and referral of women with pre-eclampsia, in Mozambique. Reproductive health. 2021;18(1):145.	109
202	Makanga PT, Schuurman N, Sacoor C, Boene HE, Vilanculo F, Vidler M, et al. Seasonal variation in geographical access to maternal health services in regions of southern Mozambique. International journal of health geographics. 2017;16(1):1.	109
203	Adepoju AA, Vidler M, Akadri AA, Jaiyesimi E, Nwankpa CC, Odubena OO, et al. The ability and safety of community-based health workers to safely initiate lifesaving therapies for pre-eclampsia in Ogun State, Nigeria: An analysis of 260 community treatments with MgSO4 and/or methyldopa. Pregnancy hypertension. 2021;25:179-84.	109
204	von Dadelszen P, Bhutta ZA, Sharma S, Bone J, Singer J, Wong H, et al. The Community-Level Interventions for Pre-eclampsia (CLIP) cluster randomised trials in Mozambique, Pakistan, and India: an individual participant-level meta-analysis. Lancet (London, England). 2020;396(10250):553-63.	109
205	Khowaja AR, Qureshi RN, Sawchuck D, Oladapo OT, Adetoro OO, Orenuga EA, et al. The feasibility of community level interventions for pre-eclampsia in South Asia and Sub-Saharan Africa: a mixed-methods design. Reproductive health. 2016;13 Suppl 1(Suppl 1):56.	109
206	Magee LA, Sharma S, Nathan HL, Adetoro OO, Bellad MB, Goudar S, et al. The incidence of pregnancy hypertension in India, Pakistan, Mozambique, and Nigeria: A prospective population-level analysis. PLoS medicine. 2019;16(4):e1002783.	109
207	Mangwi Ayiasi R, Kolsteren P, Batwala V, Criel B, Orach CG. Effect of Village Health Team Home Visits and Mobile Phone Consultations on Maternal and Newborn Care Practices in Masindi and Kiryandongo, Uganda: A Community-Intervention Trial. PloS one. 2016;11(4):e0153051.	111
208	Smartt C, Medhin G, Alem A, Patel V, Dewey M, Prince M, et al. Fatigue as a manifestation of psychosocial distress in a low-income country: a population-based panel study. Tropical medicine & international health : TM & IH. 2016;21(3):365-72.	115
209	Mekonnen H, Medhin G, Tomlinson M, Alem A, Prince M, Hanlon C. Impact of maternal common mental disorders on child educational outcomes at 7 and 9 years: a population-based cohort study in Ethiopia. BMJ open. 2018;8(1):e018916.	115
210	Mekonnen H, Medhin G, Tomlinson M, Alem A, Prince M, Hanlon C. Impact of perinatal and repeated maternal common mental disorders on educational outcomes of primary school children in rural Ethiopia: population-based cohort study. BJPsych open. 2019;5(6):e87.	115
211	Ndibazza J, Webb EL, Lule S, Mpairwe H, Akello M, Oduru G, et al. Associations between maternal helminth and malaria infections in pregnancy and clinical malaria in the offspring: a birth cohort in entebbe, Uganda. The Journal of infectious diseases. 2013;208(12):2007-16.	117
212	Tweyongyere R, Naniima P, Mawa PA, Jones FM, Webb EL, Cose S, et al. Effect of maternal Schistosoma mansoni infection and praziquantel treatment during pregnancy on Schistosoma mansoni infection and immune responsiveness among offspring at age five years. PLoS neglected tropical diseases. 2013;7(10):e2501.	117
213	Namara B, Nash S, Lule SA, Akurut H, Mpairwe H, Akello F, et al. Effects of treating helminths during pregnancy and early childhood on risk of allergy-related outcomes: Follow-up of a randomized controlled trial. Pediatric allergy and immunology : official publication of the European Society of Pediatric Allergy and Immunology. 2017;28(8):784-92.	117
214	Kizito D, Tweyongyere R, Namatovu A, Webb EL, Muhangi L, Lule SA, et al. Factors affecting the infant antibody response to measles immunisation in Entebbe-Uganda. BMC public health. 2013;13:619.	117
215	Ndibazza J, Mpairwe H, Webb EL, Mawa PA, Nampijja M, Muhangi L, et al. Impact of anthelminthic treatment in pregnancy and childhood on immunisations, infections and eczema in childhood: a randomised controlled trial. PloS one. 2012;7(12):e50325.	117
216	Muhangi L, Lule SA, Mpairwe H, Ndibazza J, Kizza M, Nampijja M, et al. Maternal HIV infection and other factors associated with growth outcomes of HIV-uninfected infants in Entebbe, Uganda. Public health nutrition. 2013;16(9):1548-57.	117
217	Mpairwe H, Ndibazza J, Webb EL, Nampijja M, Muhangi L, Apule B, et al. Maternal hookworm modifies risk factors for childhood eczema: results from a birth cohort in Uganda. Pediatric allergy and immunology : official publication of the European Society of Pediatric Allergy and Immunology. 2014;25(5):481-8.	117
218	Webb El Kyosiimire-Lugemwa JKDNP. The Effect of Anthelmintic Treatment During Pregnancy on HIV Plasma Viral Load: Results From a Randomized, Double-Blind, Placebo-Controlled Trial in Uganda. JAIDS-JOURNAL OF ACQUIRED IMMUNE DEFICIENCY SYNDROMES. 2012;60(3):307-13.	117
219	Nash S, Mentzer AJ, Lule SA, Kizito D, Smits G, van der Klis FR, et al. The impact of prenatal exposure to parasitic infections and to anthelminthic treatment on antibody responses to routine immunisations given in infancy: Secondary analysis of a randomised controlled trial. PLoS neglected tropical diseases. 2017;11(2):e0005213.	117
220	Mushamiri I, Adudans M, Apat D, Ben Amor Y. Optimizing PMTCT efforts by repeat HIV testing during antenatal and perinatal care in resource-limited settings: A longitudinal assessment of HIV seroconversion. PloS one. 2020;15(5):e0233396.	119
221	Nyamasege CK, Kimani-Murage EW, Wanjohi M, Kaindi DWM, Ma E, Fukushige M, et al. Determinants of low birth weight in the context of maternal nutrition education in urban informal settlements, Kenya. Journal of developmental origins of health and disease. 2019;10(2):237-45.	122
222	Dukes K, Tripp T, Petersen J, Robinson F, Odendaal H, Elliott A, et al. A modified Timeline Followback assessment to capture alcohol exposure in pregnant women: Application in the Safe Passage Study. Alcohol (Fayetteville, NY). 2017;62:17-27.	124
223	Odendaal H, Dukes KA, Elliott AJ, Willinger M, Sullivan LM, Tripp T, et al. Association of Prenatal Exposure to Maternal Drinking and Smoking With the Risk of Stillbirth. JAMA network open. 2021;4(8):e2121726.	124
224	Myers MM, Elliott AJ, Odendaal HJ, Burd L, Angal J, Groenewald C, et al. Cardiorespiratory physiology in the safe passage study: protocol, methods and normative values in unexposed infants. Acta paediatrica (Oslo, Norway : 1992). 2017;106(8):1260-72.	124
225	Odendaal H, Kieser E, Nel D, Brink L, du Plessis C, Groenewald C, et al. Effects of low maternal heart rate on fetal growth and birthweight. International journal of gynaecology and obstetrics: the official organ of the International Federation of Gynaecology and Obstetrics. 2019;146(2):250-6.	124
226	Dukes KA, Burd L, Elliott AJ, Fifer WP, Folkerth RD, Hankins GD, et al. The safe passage study: design, methods, recruitment, and follow-up approach. Paediatric and perinatal epidemiology. 2014;28(5):455-65.	124
227	Firestein MR, Kliman HJ, Sania A, Brink LT, Holzer PH, Hofmann KM, et al. Trophoblast inclusions and adverse birth outcomes. PloS one. 2022;17(3):e0264733.	124
228	Odeny TA, Hughes JP, Bukusi EA, Akama E, Geng EH, Holmes KK, et al. Text messaging for maternal and infant retention in prevention of mother-to-child HIV transmission services: A pragmatic stepped-wedge cluster-randomized trial in Kenya. PLoS medicine. 2019;16(10):e1002924.	125
229	Tagbor H, Cairns M, Bojang K, Coulibaly SO, Kayentao K, Williams J, et al. A Non-Inferiority, Individually Randomized Trial of Intermittent Screening and Treatment versus Intermittent Preventive Treatment in the Control of Malaria in Pregnancy. PloS one. 2015;10(8):e0132247.	126
230	Williams JE, Cairns M, Njie F, Laryea Quaye S, Awine T, Oduro A, et al. The Performance of a Rapid Diagnostic Test in Detecting Malaria Infection in Pregnant Women and the Impact of Missed Infections. Clinical infectious diseases : an official publication of the Infectious Diseases Society of America. 2016;62(7):837-44.	126
231	Watt MH, Knippler ET, Minja L, Kisigo G, Knettel BA, Ngocho JS, et al. A counseling intervention to address HIV stigma at entry into antenatal care in Tanzania (Maisha): study protocol for a pilot randomized controlled trial. Trials. 2019;20(1):807.	129
232	Watt MH, Minja L, Knettel BA, Mwamba RN, Osaki H, Ngocho JS, et al. Pilot Outcomes of Maisha: An HIV Stigma Reduction Intervention Developed for Antenatal Care in Tanzania. AIDS and behavior. 2021;25(4):1171-84.	129
233	Weobong B, ten Asbroek AH, Soremekun S, Gram L, Amenga-Etego S, Danso S, et al. Association between probable postnatal depression and increased infant mortality and morbidity: findings from the DON population-based cohort study in rural Ghana. BMJ open. 2015;5(8):e006509.	130
234	Weobong B, ten Asbroek AH, Soremekun S, Manu AA, Owusu-Agyei S, Prince M, et al. Association of antenatal depression with adverse consequences for the mother and newborn in rural Ghana: findings from the DON population-based cohort study. PloS one. 2014;9(12):e116333.	130
235	Weobong B, Ten Asbroek AH, Soremekun S, Danso S, Owusu-Agyei S, Prince M, et al. Determinants of postnatal depression in rural ghana: findings from the don population based cohort study. Depression and anxiety. 2015;32(2):108-19.	130
236	Weobong B, Soremekun S, Ten Asbroek AH, Amenga-Etego S, Danso S, Owusu-Agyei S, et al. Prevalence and determinants of antenatal depression among pregnant women in a predominantly rural population in Ghana: the DON population-based study. Journal of affective disorders. 2014;165:1-7.	130
237	Kamala B, Kidanto H, Dalen I, Ngarina M, Abeid M, Perlman J, et al. Effectiveness of a Novel Continuous Doppler (Moyo) Versus Intermittent Doppler in Intrapartum Detection of Abnormal Foetal Heart Rate: A Randomised Controlled Study in Tanzania. International journal of environmental research and public health. 2019;16(3).	133
238	Katiti V, Sigalla GN, Rogathi J, Manongi R, Mushi D. Factors influencing disclosure among women experiencing intimate partner violence during pregnancy in Moshi Municipality, Tanzania. BMC public health. 2016;15:715.	134
239	Sigalla GN, Mushi D, Meyrowitsch DW, Manongi R, Rogathi JJ, Gammeltoft T, et al. Intimate partner violence during pregnancy and its association with preterm birth and low birth weight in Tanzania: A prospective cohort study. PloS one. 2017;12(2):e0172540.	134
240	Rogathi JJ, Manongi R, Mushi D, Rasch V, Sigalla GN, Gammeltoft T, et al. Postpartum depression among women who have experienced intimate partner violence: A prospective cohort study at Moshi, Tanzania. Journal of affective disorders. 2017;218:238-45.	134
241	Sigalla GN, Mushi D, Gammeltoft T. "Staying for the children": The role of natal relatives in supporting women experiencing intimate partner violence during pregnancy in northern Tanzania - A qualitative study. PloS one. 2018;13(6):e0198098.	134
242	Chandra RS, Orazem J, Ubben D, Duparc S, Robbins J, Vandenbroucke P. Creative solutions to extraordinary challenges in clinical trials: methodology of a phase III trial of azithromycin and chloroquine fixed-dose combination in pregnant women in Africa. Malaria journal. 2013;12:122.	135
243	Kimani J, Phiri K, Kamiza S, Duparc S, Ayoub A, Rojo R, et al. Efficacy and Safety of Azithromycin-Chloroquine versus Sulfadoxine-Pyrimethamine for Intermittent Preventive Treatment of Plasmodium falciparum Malaria Infection in Pregnant Women in Africa: An Open-Label, Randomized Trial. PloS one. 2016;11(6):e0157045.	135
244	Pintye J, Drake AL, Kinuthia J, Unger JA, Matemo D, Heffron RA, et al. A Risk Assessment Tool for Identifying Pregnant and Postpartum Women Who May Benefit From Preexposure Prophylaxis. Clinical infectious diseases : an official publication of the Infectious Diseases Society of America. 2017;64(6):751-8.	136
245	Begnel ER, Drake AL, Kinuthia J, Matemo D, Huang ML, Asbjornsdottir KH, et al. Cervical cytomegalovirus reactivation, cytokines and spontaneous preterm birth in Kenyan women. Clinical and experimental immunology. 2021;203(3):472-9.	136
246	Ravindran J, Richardson BA, Kinuthia J, Unger JA, Drake AL, Osborn L, et al. Chlamydia, Gonorrhea, and Incident HIV Infection During Pregnancy Predict Preterm Birth Despite Treatment. The Journal of infectious diseases. 2021;224(12):2085-93.	136
247	Sabo MC, Lehman DA, Pintye JC, Wang B, Drake AL, Kinuthia J, et al. Elevation of cervical C-X-C motif chemokine ligand 10 levels is associated with HIV-1 acquisition in pregnant and postpartum women. AIDS (London, England). 2020;34(12):1725-33.	136
248	Kinuthia J, Drake AL, Matemo D, Richardson BA, Zeh C, Osborn L, et al. HIV acquisition during pregnancy and postpartum is associated with genital infections and partnership characteristics. AIDS (London, England). 2015;29(15):2025-33.	136
249	Pintye J, Drake AL, Unger JA, Matemo D, Kinuthia J, McClelland RS, et al. Male partner circumcision associated with lower Trichomonas vaginalis incidence among pregnant and postpartum Kenyan women: a prospective cohort study. Sexually transmitted infections. 2017;93(2):137-43.	136
250	Kinuthia J, Richardson BA, Drake AL, Matemo D, Unger JA, McClelland RS, et al. Sexual Behavior and Vaginal Practices During Pregnancy and Postpartum: Implications for HIV Prevention Strategies. Journal of acquired immune deficiency syndromes (1999). 2017;74(2):142-9.	136
251	Warr AJ, Pintye J, Kinuthia J, Drake AL, Unger JA, McClelland RS, et al. Sexually transmitted infections during pregnancy and subsequent risk of stillbirth and infant mortality in Kenya: a prospective study. Sexually transmitted infections. 2019;95(1):60-6.	136
252	Smithmyer ME, Mabula-Bwalya CM, Mwape H, Chipili G, Spelke BM, Kasaro MP, et al. Circulating angiogenic factors and HIV among pregnant women in Zambia: a nested case-control study. BMC pregnancy and childbirth. 2021;21(1):534.	137
253	Price JT, Vwalika B, Hobbs M, Nelson JAE, Stringer EM, Zou F, et al. Highly diverse anaerobe-predominant vaginal microbiota among HIV-infected pregnant women in Zambia. PloS one. 2019;14(10):e0223128.	137
254	Price JT, Vwalika B, Winston J, Kumwenda A, Lubeya MK, Rittenhouse KJ, et al. HIV serostatus, viral load, and midtrimester cervical length in a Zambian prenatal cohort. International journal of gynaecology and obstetrics: the official organ of the International Federation of Gynaecology and Obstetrics. 2019;146(2):206-11.	137
255	Rittenhouse KJ, Vwalika B, Keil A, Winston J, Stoner M, Price JT, et al. Improving preterm newborn identification in low-resource settings with machine learning. PloS one. 2019;14(2):e0198919.	137
256	Price JT, Vwalika B, Edwards JK, Cole SR, Kasaro MP, Rittenhouse KJ, et al. Maternal HIV Infection and Spontaneous Versus Provider-Initiated Preterm Birth in an Urban Zambian Cohort. Journal of acquired immune deficiency syndromes (1999). 2021;87(2):860-8.	137
257	Rittenhouse KJ, Mwape H, Nelson JAE, Mwale J, Chipili G, Price JT, et al. Maternal HIV, antiretroviral timing, and spontaneous preterm birth in an urban Zambian cohort: the role of local and systemic inflammation. AIDS (London, England). 2021;35(4):555-65.	137
258	Price JT, Winston J, Vwalika B, Cole SR, Stoner MCD, Lubeya MK, et al. Quantifying bias between reported last menstrual period and ultrasonography estimates of gestational age in Lusaka, Zambia. International journal of gynaecology and obstetrics: the official organ of the International Federation of Gynaecology and Obstetrics. 2019;144(1):9-15.	137
259	Price JT, Sebastiao YV, Vwalika B, Cole SR, Mbewe FM, Phiri WM, et al. Risk of Adverse Birth Outcomes in Two Cohorts of Pregnant Women With HIV in Zambia. Epidemiology (Cambridge, Mass). 2022;33(3):422-30.	137
260	Webster CM, Kasaro MP, Price JT, Stringer EM, Wiesen CA, Vwalika B, et al. Seroreduction of syphilis non-treponemal titers during pregnancy for women with and without HIV co-infection. International journal of gynaecology and obstetrics: the official organ of the International Federation of Gynaecology and Obstetrics. 2022;159(2):427-34.	137
261	Rollins NC, Ndirangu J, Bland RM, Coutsoudis A, Coovadia HM, Newell ML. Exclusive breastfeeding, diarrhoeal morbidity and all-cause mortality in infants of HIV-infected and HIV uninfected mothers: an intervention cohort study in KwaZulu Natal, South Africa. PloS one. 2013;8(12):e81307.	138
262	Chetty T, Carter RJ, Bland RM, Newell ML. HIV status, breastfeeding modality at 5 months and postpartum maternal weight changes over 24 months in rural South Africa. Tropical medicine & international health : TM & IH. 2014;19(7):852-62.	138
263	Nambozi M, Tinto H, Mwapasa V, Tagbor H, Kabuya JB, Hachizovu S, et al. Artemisinin-based combination therapy during pregnancy: outcome of pregnancy and infant mortality: a cohort study. Malaria journal. 2019;18(1):105.	140
264	Pekyi D, Ampromfi AA, Tinto H, Traore-Coulibaly M, Tahita MC, Valea I, et al. Four Artemisinin-Based Treatments in African Pregnant Women with Malaria. The New England journal of medicine. 2016;374(10):913-27.	140
265	Nambozi M, Mulenga M, Halidou T, Tagbor H, Mwapasa V, Phiri LK, et al. Safe and efficacious artemisinin-based combination treatments for African pregnant women with malaria: a multicentre randomized control trial. Reproductive health. 2015;12:5.	140
266	Unger H, Thriemer K, Ley B, Tinto H, Traore M, Valea I, et al. The assessment of gestational age: a comparison of different methods from a malaria pregnancy cohort in sub-Saharan Africa. BMC pregnancy and childbirth. 2019;19(1):12.	140
267	Victora CG, Villar J, Barros FC, Ismail LC, Chumlea C, Papageorghiou AT, et al. Anthropometric Characterization of Impaired Fetal Growth: Risk Factors for and Prognosis of Newborns With Stunting or Wasting. JAMA pediatrics. 2015;169(7):e151431.	141
268	Papageorghiou AT, Ohuma EO, Gravett MG, Hirst J, da Silveira MF, Lambert A, et al. International standards for symphysis-fundal height based on serial measurements from the Fetal Growth Longitudinal Study of the INTERGROWTH-21st Project: prospective cohort study in eight countries. BMJ (Clinical research ed). 2016;355:i5662.	141
269	Villar J, Altman DG, Purwar M, Noble JA, Knight HE, Ruyan P, et al. The objectives, design and implementation of the INTERGROWTH-21st Project. BJOG : an international journal of obstetrics and gynaecology. 2013;120 Suppl 2:9-26, v.	141
270	Briand V, Escolano S, Journot V, Massougbodji A, Cot M, Tubert-Bitter P. Mefloquine Versus Sulfadoxine-Pyrimethamine for Intermittent Preventive Treatment in Pregnancy: A Joint Analysis on Efficacy and Tolerability. The American journal of tropical medicine and hygiene. 2015;93(2):300-4.	142
271	Gulmezoglu AM, Lumbiganon P, Landoulsi S, Widmer M, Abdel-Aleem H, Festin M, et al. Active management of the third stage of labour with and without controlled cord traction: a randomised, controlled, non-inferiority trial. Lancet (London, England). 2012;379(9827):1721-7.	144
272	Tomlinson M, Rotheram-Borus MJ, Scheffler A, le Roux I. Antenatal depressed mood and child cognitive and physical growth at 18-months in South Africa: a cluster randomised controlled trial of home visiting by community health workers. Epidemiology and psychiatric sciences. 2018;27(6):601-10.	145
273	Tomlinson M, Rotheram-Borus MJ, Harwood J, le Roux IM, O'Connor M, Worthman C. Community health workers can improve child growth of antenatally-depressed, South African mothers: a cluster randomized controlled trial. BMC psychiatry. 2015;15:225.	145
274	Rotheram-Borus MJ, Christodoulou J, Hayati Rezvan P, Comulada WS, Gordon S, Skeen S, et al. Maternal HIV does not affect resiliency among uninfected/HIV exposed South African children from birth to 5 years of age. AIDS (London, England). 2019;33 Suppl 1(Suppl 1):S5-S16.	145
275	Rotheram-Borus MJ, Arfer KB, Christodoulou J, Comulada WS, Stewart J, Tubert JE, et al. The association of maternal alcohol use and paraprofessional home visiting with children's health: A randomized controlled trial. Journal of consulting and clinical psychology. 2019;87(6):551-62.	145
276	Tomlinson M, Rotheram-Borus MJ, le Roux IM, Youssef M, Nelson SH, Scheffler A, et al. Thirty-Six-Month Outcomes of a Generalist Paraprofessional Perinatal Home Visiting Intervention in South Africa on Maternal Health and Child Health and Development. Prevention science : the official journal of the Society for Prevention Research. 2016;17(8):937-48.	145
277	Christodoulou J, Rotheram-Borus MJ, Hayati Rezvan P, Comulada WS, Stewart J, Almirol E, et al. Where you live matters: Township neighborhood factors important to resilience among south African children from birth to 5 years of age. Preventive medicine. 2022;157:106966.	145
278	Powis KM, Smeaton L, Hughes MD, Tumbare EA, Souda S, Jao J, et al. In-utero triple antiretroviral exposure associated with decreased growth among HIV-exposed uninfected infants in Botswana. AIDS (London, England). 2016;30(2):211-20.	147
279	Wang R, Weng J, Moyo S, Pain D, Barr CD, Maruapula D, et al. Short communication: effect of short-course antenatal zidovudine and single-dose nevirapine on the BED capture enzyme immunoassay levels in HIV type 1 subtype C infection. AIDS research and human retroviruses. 2013;29(6):901-6.	147
280	Valea I, Tinto H, Drabo MK, Huybregts L, Sorgho H, Ouedraogo JB, et al. An analysis of timing and frequency of malaria infection during pregnancy in relation to the risk of low birth weight, anaemia and perinatal mortality in Burkina Faso. Malaria journal. 2012;11:71.	148
281	Toe LC, Bouckaert KP, De Beuf K, Roberfroid D, Meda N, Thas O, et al. Seasonality modifies the effect of a lipid-based nutrient supplement for pregnant rural women on birth length. The Journal of nutrition. 2015;145(3):634-9.	148
282	Jessani S, Saleem S, Hoffman MK, Goudar SS, Derman RJ, Moore JL, et al. Association of haemoglobin levels in the first trimester and at 26-30 weeks with fetal and neonatal outcomes: a secondary analysis of the Global Network for Women's and Children's Health's ASPIRIN Trial. BJOG : an international journal of obstetrics and gynaecology. 2021;128(9):1487-96.	150
283	Hoffman MK, Goudar SS, Kodkany BS, Metgud M, Somannavar M, Okitawutshu J, et al. Low-dose aspirin for the prevention of preterm delivery in nulliparous women with a singleton pregnancy (ASPIRIN): a randomised, double-blind, placebo-controlled trial. Lancet (London, England). 2020;395(10220):285-93.	150
284	Bauserman M, Leuba SI, Hemingway-Foday J, Nolen TL, Moore J, McClure EM, et al. The efficacy of low-dose aspirin in pregnancy among women in malaria-endemic countries. BMC pregnancy and childbirth. 2022;22(1):303.	150
285	Hall JA, Barrett G, Copas A, Phiri T, Malata A, Stephenson J. Reassessing pregnancy intention and its relation to maternal, perinatal and neonatal outcomes in a low-income setting: A cohort study. PloS one. 2018;13(10):e0205487.	152
286	Leight J, Sharma V, Brown W, Costica L, Abdulaziz Sule F, Bjorkman Nyqvist M. Associations between birth kit use and maternal and neonatal health outcomes in rural Jigawa state, Nigeria: A secondary analysis of data from a cluster randomized controlled trial. PloS one. 2018;13(12):e0208885.	153
287	Fall CH, Sachdev HS, Osmond C, Restrepo-Mendez MC, Victora C, Martorell R, et al. Association between maternal age at childbirth and child and adult outcomes in the offspring: a prospective study in five low-income and middle-income countries (COHORTS collaboration). The Lancet Global health. 2015;3(7):e366-77.	155
288	Slemming W, Kagura J, Saloojee H, Richter LM. Early life risk exposure and stunting in urban South African 2-year old children. Journal of developmental origins of health and disease. 2017;8(3):301-10.	155
289	Pradeilles R, Griffiths PL, Norris SA, Feeley AB, Rousham EK. Socio-economic influences on anthropometric status in urban South African adolescents: sex differences in the Birth to Twenty Plus cohort. Public health nutrition. 2015;18(16):2998-3012.	155
290	Ezeanolue EE, Obiefune MC, Yang W, Obaro SK, Ezeanolue CO, Ogedegbe GG. Comparative effectiveness of congregation- versus clinic-based approach to prevention of mother-to-child HIV transmission: study protocol for a cluster randomized controlled trial. Implementation science : IS. 2013;8:62.	156
291	Ezeanolue EE, Obiefune MC, Ezeanolue CO, Ehiri JE, Osuji A, Ogidi AG, et al. Effect of a congregation-based intervention on uptake of HIV testing and linkage to care in pregnant women in Nigeria (Baby Shower): a cluster randomised trial. The Lancet Global health. 2015;3(11):e692-700.	156
292	Pharr JR, Obiefune MC, Ezeanolue CO, Osuji A, Ogidi AG, Gbadamosi S, et al. Linkage to Care, Early Infant Diagnosis, and Perinatal Transmission Among Infants Born to HIV-Infected Nigerian Mothers: Evidence From the Healthy Beginning Initiative. Journal of acquired immune deficiency syndromes (1999). 2016;72 Suppl 2(Suppl 2):S154-60.	156
293	Ezeanolue EE, Obiefune MC, Yang W, Ezeanolue CO, Pharr J, Osuji A, et al. What do You Need to Get Male Partners of Pregnant Women Tested for HIV in Resource Limited Settings? The Baby Shower Cluster Randomized Trial. AIDS and behavior. 2017;21(2):587-96.	156
294	Kalinjuma AV, Darling AM, Mugusi FM, Abioye AI, Okumu FO, Aboud S, et al. Factors associated with sub-microscopic placental malaria and its association with adverse pregnancy outcomes among HIV-negative women in Dar es Salaam, Tanzania: a cohort study. BMC infectious diseases. 2020;20(1):796.	157
295	Pitchik HO, Fawzi WW, McCoy DC, Darling AM, Abioye AI, Tesha F, et al. Prenatal nutrition, stimulation, and exposure to punishment are associated with early child motor, cognitive, language, and socioemotional development in Dar es Salaam, Tanzania. Child: care, health and development. 2018;44(6):841-9.	157
296	Grilo SA, Song X, Lutalo T, Mullinax M, Mathur S, Santelli J. Facing HIV infection and unintended pregnancy: Rakai, Uganda, 2001-2013. BMC women's health. 2018;18(1):46.	158
297	Litwin LE, Makumbi FE, Gray R, Wawer M, Kigozi G, Kagaayi J, et al. Impact of Availability and Use of ART/PMTCT Services on Fertility Desires of Previously Pregnant Women in Rakai, Uganda: A Retrospective Cohort Study. Journal of acquired immune deficiency syndromes (1999). 2015;69(3):377-84.	158
298	Hoffman RM, Angelidou KN, Brummel SS, Saidi F, Violari A, Dula D, et al. Maternal health outcomes among HIV-infected breastfeeding women with high CD4 counts: results of a treatment strategy trial. HIV clinical trials. 2018;19(6):209-24.	159
299	Boivin MJ, Maliwichi-Senganimalunje L, Ogwang LW, Kawalazira R, Sikorskii A, Familiar-Lopez I, et al. Neurodevelopmental effects of ante-partum and post-partum antiretroviral exposure in HIV-exposed and uninfected children versus HIV-unexposed and uninfected children in Uganda and Malawi: a prospective cohort study. The lancet HIV. 2019;6(8):e518-e30.	159
300	Flynn PM, Taha TE, Cababasay M, Fowler MG, Mofenson LM, Owor M, et al. Prevention of HIV-1 Transmission Through Breastfeeding: Efficacy and Safety of Maternal Antiretroviral Therapy Versus Infant Nevirapine Prophylaxis for Duration of Breastfeeding in HIV-1-Infected Women With High CD4 Cell Count (IMPAACT PROMISE): A Randomized, Open-Label, Clinical Trial. Journal of acquired immune deficiency sy…	159
301	Joseph Davey DL, Le Roux SM, Brittain K, Dovell K, Shoptaw S, Miller AP, et al. Alcohol use and intimate partner violence in HIV-uninfected pregnant women in Cape Town, South Africa. AIDS care. 2022;34(2):214-9.	162
302	Malaba TR, Phillips T, Le Roux S, Brittain K, Zerbe A, Petro G, et al. Antiretroviral therapy use during pregnancy and adverse birth outcomes in South African women. International journal of epidemiology. 2017;46(5):1678-89.	162
303	le Roux SM, Abrams EJ, Donald KA, Brittain K, Phillips TK, Nguyen KK, et al. Growth trajectories of breastfed HIV-exposed uninfected and HIV-unexposed children under conditions of universal maternal antiretroviral therapy: a prospective study. The Lancet Child & adolescent health. 2019;3(4):234-44.	162
304	Bengtson AM, Phillips TK, le Roux SM, Brittain K, Zerbe A, Madlala HP, et al. High blood pressure at entry into antenatal care and birth outcomes among a cohort of HIV-uninfected women and women living with HIV initiating antiretroviral therapy in South Africa. Pregnancy hypertension. 2021;23:79-86.	162
305	le Roux SM, Donald KA, Kroon M, Phillips TK, Lesosky M, Esterhuyse L, et al. HIV Viremia During Pregnancy and Neurodevelopment of HIV-Exposed Uninfected Children in the Context of Universal Antiretroviral Therapy and Breastfeeding: A Prospective Study. The Pediatric infectious disease journal. 2019;38(1):70-5.	162
306	Brittain K, Mellins CA, Remien RH, Phillips TK, Zerbe A, Abrams EJ, et al. Impact of HIV-Status Disclosure on HIV Viral Load in Pregnant and Postpartum Women on Antiretroviral Therapy. Journal of acquired immune deficiency syndromes (1999). 2019;81(4):379-86.	162
307	Phillips TK, Mogoba P, Brittain K, Gomba Y, Zerbe A, Myer L, et al. Long-Term Outcomes of HIV-Infected Women Receiving Antiretroviral Therapy After Transferring Out of an Integrated Maternal and Child Health Service in South Africa. Journal of acquired immune deficiency syndromes (1999). 2020;83(3):202-9.	162
308	Lesosky M, Glass T, Mukonda E, Hsiao NY, Abrams EJ, Myer L. Optimal timing of viral load monitoring during pregnancy to predict viraemia at delivery in HIV-infected women initiating ART in South Africa: a simulation study. Journal of the International AIDS Society. 2017;20 Suppl 7(Suppl 7).	162
309	Myer L, Phillips TK, Zerbe A, Ronan A, Hsiao NY, Mellins CA, et al. Optimizing Antiretroviral Therapy (ART) for Maternal and Child Health (MCH): Rationale and Design of the MCH-ART Study. Journal of acquired immune deficiency syndromes (1999). 2016;72 Suppl 2(Suppl 2):S189-96.	162
310	Maman S, Moodley D, McNaughton-Reyes HL, Groves AK, Kagee A, Moodley P. Efficacy of enhanced HIV counseling for risk reduction during pregnancy and in the postpartum period: a randomized controlled trial. PloS one. 2014;9(5):e97092.	163
311	Moodley D, Moodley P, Sebitloane M, Soowamber D, McNaughton-Reyes HL, Groves AK, et al. High prevalence and incidence of asymptomatic sexually transmitted infections during pregnancy and postdelivery in KwaZulu Natal, South Africa. Sexually transmitted diseases. 2015;42(1):43-7.	163
312	Moodley D, Sartorius B, Madurai S, Chetty V, Maman S. Pregnancy Outcomes in Association with STDs including genital HSV-2 shedding in a South African Cohort Study. Sexually transmitted infections. 2017;93(7):460-6.	163
313	Maise HC, Moodley D, Sebitloane M, Maman S, Sartorius B. Prevalence, risk factors, and pregnancy outcomes of cervical cell abnormalities in the puerperium in a hyperendemic HIV setting. International journal of gynaecology and obstetrics: the official organ of the International Federation of Gynaecology and Obstetrics. 2018;140(1):105-10.	163
314	Pasha O, McClure EM, Saleem S, Tikmani SS, Lokangaka A, Tshefu A, et al. A prospective cause of death classification system for maternal deaths in low and middle-income countries: results from the Global Network Maternal Newborn Health Registry. BJOG : an international journal of obstetrics and gynaecology. 2018;125(9):1137-43.	164
315	Bucher S, Marete I, Tenge C, Liechty EA, Esamai F, Patel A, et al. A prospective observational description of frequency and timing of antenatal care attendance and coverage of selected interventions from sites in Argentina, Guatemala, India, Kenya, Pakistan and Zambia. Reproductive health. 2015;12 Suppl 2(Suppl 2):S12.	164
316	Harrison MS, Ali S, Pasha O, Saleem S, Althabe F, Berrueta M, et al. A prospective population-based study of maternal, fetal, and neonatal outcomes in the setting of prolonged labor, obstructed labor and failure to progress in low- and middle-income countries. Reproductive health. 2015;12 Suppl 2(Suppl 2):S9.	164
317	Saleem S, McClure EM, Goudar SS, Patel A, Esamai F, Garces A, et al. A prospective study of maternal, fetal and neonatal deaths in low- and middle-income countries. Bulletin of the World Health Organization. 2014;92(8):605-12.	164
318	Harrison MS, Pasha O, Saleem S, Ali S, Chomba E, Carlo WA, et al. A prospective study of maternal, fetal and neonatal outcomes in the setting of cesarean section in low- and middle-income countries. Acta obstetricia et gynecologica Scandinavica. 2017;96(4):410-20.	164
319	Althabe (2015) Althabe F, Moore JL, Gibbons L, Berrueta M, Goudar SS, Chomba E, et al. Adverse maternal and perinatal outcomes in adolescent pregnancies: The Global Network's Maternal Newborn Health Registry study. Reproductive health. 2015;12 Suppl 2(Suppl 2):S8.	164
320	Garces A, Perez W, Harrison MS, Hwang KS, Nolen TL, Goldenberg RL, et al. Association of parity with birthweight and neonatal death in five sites: The Global Network's Maternal Newborn Health Registry study. Reproductive health. 2020;17(Suppl 3):182.	164
321	McClure EM, Garces A, Saleem S, Moore JL, Bose CL, Esamai F, et al. Global Network for Women's and Children's Health Research: probable causes of stillbirth in low- and middle-income countries using a prospectively defined classification system. BJOG : an international journal of obstetrics and gynaecology. 2018;125(2):131-8.	164
322	Naqvi S, Naqvi F, Saleem S, Thorsten VR, Figueroa L, Mazariegos M, et al. Health care in pregnancy during the COVID-19 pandemic and pregnancy outcomes in six low- and-middle-income countries: Evidence from a prospective, observational registry of the Global Network for Women's and Children's Health. BJOG : an international journal of obstetrics and gynaecology. 2022;129(8):1298-307.	164
323	Saleem S, Naqvi F, McClure EM, Nowak KJ, Tikmani SS, Garces AL, et al. Neonatal deaths in infants born weighing >/= 2500 g in low and middle-income countries. Reproductive health. 2020;17(Suppl 2):158.	164
324	Kunkel M, Marete I, Cheng ER, Bucher S, Liechty E, Esamai F, et al. Place of delivery and perinatal mortality in Kenya. Seminars in perinatology. 2019;43(5):252-9.	164
325	Shukla VV, Eggleston B, Ambalavanan N, McClure EM, Mwenechanya M, Chomba E, et al. Predictive Modeling for Perinatal Mortality in Resource-Limited Settings. JAMA network open. 2020;3(11):e2026750.	164
326	McClure EM, Saleem S, Goudar SS, Garces A, Whitworth R, Esamai F, et al. Stillbirth 2010-2018: a prospective, population-based, multi-country study from the Global Network. Reproductive health. 2020;17(Suppl 2):146.	164
327	McClure EM, Saleem S, Goudar SS, Moore JL, Garces A, Esamai F, et al. Stillbirth rates in low-middle income countries 2010 - 2013: a population-based, multi-country study from the Global Network. Reproductive health. 2015;12 Suppl 2(Suppl 2):S7.	164
328	McClure EM, Garces AL, Hibberd PL, Moore JL, Goudar SS, Saleem S, et al. The Global Network Maternal Newborn Health Registry: a multi-country, community-based registry of pregnancy outcomes. Reproductive health. 2020;17(Suppl 2):184.	164
329	Tikmani SS, Ali SA, Saleem S, Bann CM, Mwenechanya M, Carlo WA, et al. Trends of antenatal care during pregnancy in low- and middle-income countries: Findings from the global network maternal and newborn health registry. Seminars in perinatology. 2019;43(5):297-307.	164
330	Aziz A, Saleem S, Nolen TL, Pradhan NA, McClure EM, Jessani S, et al. Why are the Pakistani maternal, fetal and newborn outcomes so poor compared to other low and middle-income countries? Reproductive health. 2020;17(Suppl 3):190.	164
331	Bostrom S, Ibitokou S, Oesterholt M, Schmiegelow C, Persson JO, Minja D, et al. Biomarkers of Plasmodium falciparum infection during pregnancy in women living in northeastern Tanzania. PloS one. 2012;7(11):e48763.	166
332	Briand V, Saal J, Ghafari C, Huynh BT, Fievet N, Schmiegelow C, et al. Fetal Growth Restriction Is Associated With Malaria in Pregnancy: A Prospective Longitudinal Study in Benin. The Journal of infectious diseases. 2016;214(3):417-25.	166
333	Nouatin O, Gbedande K, Ibitokou S, Vianou B, Houngbegnon P, Ezinmegnon S, et al. Infants' Peripheral Blood Lymphocyte Composition Reflects Both Maternal and Post-Natal Infection with Plasmodium falciparum. PloS one. 2015;10(11):e0139606.	166
334	Gbedande K, Varani S, Ibitokou S, Houngbegnon P, Borgella S, Nouatin O, et al. Malaria modifies neonatal and early-life toll-like receptor cytokine responses. Infection and immunity. 2013;81(8):2686-96.	166
335	Ibitokou S, Oesterholt M, Brutus L, Borgella S, Agbowai C, Ezinmegnon S, et al. Peripheral blood cell signatures of Plasmodium falciparum infection during pregnancy. PloS one. 2012;7(12):e49621.	166
336	Ndam NT, Denoeud-Ndam L, Doritchamou J, Viwami F, Salanti A, Nielsen MA, et al. Protective Antibodies against Placental Malaria and Poor Outcomes during Pregnancy, Benin. Emerging infectious diseases. 2015;21(5):813-23.	166
337	Dambrun M, Dechavanne C, Guigue N, Briand V, Candau T, Fievet N, et al. Retrospective study of toxoplasmosis prevalence in pregnant women in Benin and its relation with malaria. PloS one. 2022;17(1):e0262018.	166
338	Ibitokou SA, Bostrom S, Brutus L, Tuikue Ndam N, Vianou B, Agbowai C, et al. Submicroscopic infections with Plasmodium falciparum during pregnancy and their association with circulating cytokine, chemokine, and cellular profiles. Clinical and vaccine immunology : CVI. 2014;21(6):859-66.	166
339	Doritchamou JYA, Akuffo RA, Moussiliou A, Luty AJF, Massougbodji A, Deloron P, et al. Submicroscopic placental infection by non-falciparum Plasmodium spp. PLoS neglected tropical diseases. 2018;12(2):e0006279.	166
340	Cottrell G, Moussiliou A, Luty AJ, Cot M, Fievet N, Massougbodji A, et al. Submicroscopic Plasmodium falciparum Infections Are Associated With Maternal Anemia, Premature Births, and Low Birth Weight. Clinical infectious diseases : an official publication of the Infectious Diseases Society of America. 2015;60(10):1481-8.	166
341	Spangler SA, Onono M, Bukusi EA, Cohen CR, Turan JM. HIV-positive status disclosure and use of essential PMTCT and maternal health services in rural Kenya. Journal of acquired immune deficiency syndromes (1999). 2014;67 Suppl 4(Suppl 4):S235-42.	167
342	Washington S, Owuor K, Turan JM, Steinfeld RL, Onono M, Shade SB, et al. Implementation and Operational Research: Effect of Integration of HIV Care and Treatment Into Antenatal Care Clinics on Mother-to-Child HIV Transmission and Maternal Outcomes in Nyanza, Kenya: Results From the SHAIP Cluster Randomized Controlled Trial. Journal of acquired immune deficiency syndromes (1999). 2015;69(5):e164-7…	167
343	Turan JM, Onono M, Steinfeld RL, Shade SB, Owuor K, Washington S, et al. Implementation and Operational Research: Effects of Antenatal Care and HIV Treatment Integration on Elements of the PMTCT Cascade: Results From the SHAIP Cluster-Randomized Controlled Trial in Kenya. Journal of acquired immune deficiency syndromes (1999). 2015;69(5):e172-81.	167
344	Turan JM, Steinfeld RL, Onono M, Bukusi EA, Woods M, Shade SB, et al. The study of HIV and antenatal care integration in pregnancy in Kenya: design, methods, and baseline results of a cluster-randomized controlled trial. PloS one. 2012;7(9):e44181.	167
345	Sudfeld CR, Manji KP, Duggan CP, Aboud S, Muhihi A, Sando DM, et al. Effect of maternal vitamin D3 supplementation on maternal health, birth outcomes, and infant growth among HIV-infected Tanzanian pregnant women: study protocol for a randomized controlled trial. Trials. 2017;18(1):411.	168
346	Quinn MK, Williams PL, Muhihi A, Duggan CP, Ulenga N, Alwy Al-Beity FM, et al. Timing of antiretroviral therapy initiation and birth outcomes among pregnant women living with HIV in Tanzania. The Journal of infectious diseases. 2022;226(4):687-95.	168
347	Sudfeld CR, Manji KP, Muhihi A, Duggan CP, Aboud S, Alwy Al-Beity FM, et al. Vitamin D3 supplementation during pregnancy and lactation for women living with HIV in Tanzania: A randomized controlled trial. PLoS medicine. 2022;19(4):e1003973.	168
348	Park JH, Hamer DH, Mbewe R, Scott NA, Herlihy JM, Yeboah-Antwi K, et al. Components of clean delivery kits and newborn mortality in the Zambia Chlorhexidine Application Trial (ZamCAT): An observational study. PLoS medicine. 2021;18(5):e1003610.	174
349	Semrau KEA, Herlihy J, Grogan C, Musokotwane K, Yeboah-Antwi K, Mbewe R, et al. Effectiveness of 4% chlorhexidine umbilical cord care on neonatal mortality in Southern Province, Zambia (ZamCAT): a cluster-randomised controlled trial. The Lancet Global health. 2016;4(11):e827-e36.	174
350	Souza JP, Oladapo OT, Fawole B, Mugerwa K, Reis R, Barbosa-Junior F, et al. Cervical dilatation over time is a poor predictor of severe adverse birth outcomes: a diagnostic accuracy study. BJOG : an international journal of obstetrics and gynaecology. 2018;125(8):991-1000.	175
351	de Souza HCC, Perdona GSC, Marcolin AC, Oyeneyin LO, Oladapo OT, Mugerwa K, et al. Development of caesarean section prediction models: secondary analysis of a prospective cohort study in two sub-Saharan African countries. Reproductive health. 2019;16(1):165.	175
352	Souza JP, Oladapo OT, Bohren MA, Mugerwa K, Fawole B, Moscovici L, et al. The development of a Simplified, Effective, Labour Monitoring-to-Action (SELMA) tool for Better Outcomes in Labour Difficulty (BOLD): study protocol. Reproductive health. 2015;12:49.	175
353	Kwegyir-Afful E, Verbeek J, Aziato L, Seffah JD, Rasanen K. A Liftless Intervention to Prevent Preterm Birth and Low Birthweight Among Pregnant Ghanaian Women: Protocol of a Stepped-Wedge Cluster Randomized Controlled Trial. JMIR research protocols. 2018;7(8):e10095.	180
354	Marwa T, Karanja S, Osero J, Orago A. The effects of HIV self-testing kits in increasing uptake of male partner testing among pregnant women attending antenatal clinics in Kenya: a randomized controlled trial. The Pan African medical journal. 2019;33:213.	181
355	Bork K, Cames C, Cournil A, Musyoka F, Ayassou K, Naidu K, et al. Infant feeding modes and determinants among HIV-1-infected African Women in the Kesho Bora Study. Journal of acquired immune deficiency syndromes (1999). 2013;62(1):109-18.	184
356	Sartorius BK, Chersich MF, Mwaura M, Meda N, Temmerman M, Newell ML, et al. Maternal anaemia and duration of zidovudine in antiretroviral regimens for preventing mother-to-child transmission: a randomized trial in three African countries. BMC infectious diseases. 2013;13:522.	184
357	Vyankandondera J, Wambua S, Irungu E, Mandaliya K, Temmerman M, Ryan C, et al. Type-Specific Human Papillomavirus Prevalence, Incident Cases, Persistence, and Associated Pregnancy Outcomes Among HIV-Infected Women in Kenya. Sexually transmitted diseases. 2019;46(8):532-9.	184
358	Tinto H, Sevene E, Dellicour S, Calip GS, d'Alessandro U, Macete E, et al. Assessment of the safety of antimalarial drug use during early pregnancy (ASAP): protocol for a multicenter prospective cohort study in Burkina Faso, Kenya and Mozambique. Reproductive health. 2015;12:112.	186
359	Ijumba P, Doherty T, Jackson D, Tomlinson M, Sanders D, Swanevelder S, et al. Effect of an integrated community-based package for maternal and newborn care on feeding patterns during the first 12 weeks of life: a cluster-randomized trial in a South African township. Public health nutrition. 2015;18(14):2660-8.	192
360	Tomlinson M, Doherty T, Ijumba P, Jackson D, Lawn J, Persson LA, et al. Goodstart: a cluster randomised effectiveness trial of an integrated, community-based package for maternal and newborn care, with prevention of mother-to-child transmission of HIV in a South African township. Tropical medicine & international health : TM & IH. 2014;19(3):256-66.	192
361	Kaaya S, Garcia ME, Li N, Lienert J, Twayigize W, Spiegelman D, et al. Association of maternal depression and infant nutritional status among women living with HIV in Tanzania. Maternal & child nutrition. 2016;12(3):603-13.	195
362	Khavari N, Jiang H, Manji K, Msamanga G, Spiegelman D, Fawzi W, et al. Maternal multivitamin supplementation reduces the risk of diarrhoea among HIV-exposed children through age 5 years. International health. 2014;6(4):298-305.	195
363	Finkelstein JL, Manji KP, Duggan C, Hertzmark E, Mehta S, Msamanga GI, et al. PREDICTORS OF INCIDENT TUBERCULOSIS IN HIV-EXPOSED CHILDREN IN TANZANIA. East African medical journal. 2012;89(6):183-92.	195
364	Olofin IO, Spiegelman D, Aboud S, Duggan C, Danaei G, Fawzi WW. Supplementation with multivitamins and vitamin A and incidence of malaria among HIV-infected Tanzanian women. Journal of acquired immune deficiency syndromes (1999). 2014;67 Suppl 4(Suppl 4):S173-8.	195
365	Schwartz SR, Kumwenda N, Kumwenda J, Chen S, Mofenson LM, Taylor AW, et al. Maternal Highly Active Antiretroviral Therapy and Child HIV-Free Survival in Malawi, 2004-2009. Maternal and child health journal. 2016;20(3):542-9.	198
366	Pell C, Menaca A, Chatio S, Hodgson A, Tagbor H, Pool R. The acceptability of intermittent screening and treatment versus intermittent preventive treatment during pregnancy: results from a qualitative study in Northern Ghana. Malaria journal. 2014;13:432.	199
367	Oladapo OT, Vogel JP, Piaggio G, Nguyen MH, Althabe F, Gulmezoglu AM, et al. Antenatal Dexamethasone for Early Preterm Birth in Low-Resource Countries. The New England journal of medicine. 2020;383(26):2514-25.	201
368	WHO ACTION Trials Collaborators. The World Health Organization ACTION-I (Antenatal CorTicosteroids for Improving Outcomes in preterm Newborns) Trial: a multi-country, multi-centre, two-arm, parallel, double-blind, placebo-controlled, individually randomized trial of antenatal corticosteroids for women at risk of imminent birth in the early preterm period in hospitals in low-resource countries. Tr…	201
369	Ezeamama AE, Duggan C, Manji KP, Spiegelman D, Hertzmark E, Bosch RJ, et al. Clinical malaria diagnosis in pregnancy in relation to early perinatal mother-to-child transmission of HIV: a prospective cohort study. HIV medicine. 2014;15(5):276-85.	305
370	Odedina SO, Ajayi IO, Adeniji-Sofoluwe A, Morhason-Bello IO, Huo D, Olopade OI, et al. A longitudinal study of the prevalence and characteristics of breast disorders detected by clinical breast examination during pregnancy and six months postpartum in Ibadan, Southwestern Nigeria. BMC women's health. 2018;18(1):152.	318
371	Allanson ER, Pattinson RC, Nathan EA, Dickinson JE. The introduction of umbilical cord lactate measurement and associated neonatal outcomes in a South African tertiary hospital labor ward. The journal of maternal-fetal & neonatal medicine : the official journal of the European Association of Perinatal Medicine, the Federation of Asia and Oceania Perinatal Societies, the International Society of P…	326
372	Antwi E, Groenwold RH, Browne JL, Franx A, Agyepong IA, Koram KA, et al. Development and validation of a prediction model for gestational hypertension in a Ghanaian cohort. BMJ open. 2017;7(1):e012670.	327
373	De Groot A, Van de Munt L, Boateng D, Savitri AI, Antwi E, Bolten N, et al. Equity in maternal health outcomes in a middle-income urban setting: a cohort study. Reproductive health. 2019;16(1):84.	328
374	Weber E, Adu-Bonsaffoh K, Vermeulen R, Klipstein-Grobusch K, Grobbee DE, Browne JL, et al. Household fuel use and adverse pregnancy outcomes in a Ghanaian cohort study. Reproductive health. 2020;17(1):29.	328
375	Antwi E, Klipstein-Grobusch K, Browne JL, Schielen PC, Koram KA, Agyepong IA, et al. Improved prediction of gestational hypertension by inclusion of placental growth factor and pregnancy associated plasma protein-a in a sample of Ghanaian women. Reproductive health. 2018;15(1):56.	328
376	Van Der Linden EL, Browne JL, Vissers KM, Antwi E, Agyepong IA, Grobbee DE, et al. Maternal body mass index and adverse pregnancy outcomes: A ghanaian cohort study. Obesity (Silver Spring, Md). 2016;24(1):215-22.	328
377	Browne JL, Vissers KM, Antwi E, Srofenyoh EK, Van der Linden EL, Agyepong IA, et al. Perinatal outcomes after hypertensive disorders in pregnancy in a low resource setting. Tropical medicine & international health : TM & IH. 2015;20(12):1778-86.	328
378	Assefa N, Berhane Y, Worku A, Tsui A. The hazard of pregnancy loss and stillbirth among women in Kersa, East Ethiopia: a follow up study. Sexual & reproductive healthcare : official journal of the Swedish Association of Midwives. 2012;3(3):107-12.	330
379	Beaton A, Okello E, Scheel A, DeWyer A, Ssembatya R, Baaka O, et al. Impact of heart disease on maternal, fetal and neonatal outcomes in a low-resource setting. Heart (British Cardiac Society). 2019;105(10):755-60.	331
380	Bitew T, Hanlon C, Kebede E, Honikman S, Fekadu A. Antenatal depressive symptoms and perinatal complications: a prospective study in rural Ethiopia. BMC psychiatry. 2017;17(1):301.	335
381	Bitew T, Hanlon C, Kebede E, Honikman S, Onah MN, Fekadu A. Antenatal depressive symptoms and utilisation of delivery and postnatal care: a prospective study in rural Ethiopia. BMC pregnancy and childbirth. 2017;17(1):206.	335
382	Bitew T, Hanlon C, Medhin G, Fekadu A. Antenatal predictors of incident and persistent postnatal depressive symptoms in rural Ethiopia: a population-based prospective study. Reproductive health. 2019;16(1):28.	335
383	Chaponda EB, Chico RM, Bruce J, Michelo C, Vwalika B, Mharakurwa S, et al. Malarial Infection and Curable Sexually Transmitted and Reproductive Tract Infections Among Pregnant Women in a Rural District of Zambia. The American journal of tropical medicine and hygiene. 2016;95(5):1069-76.	343
384	Chico RM, Chaponda EB, Ariti C, Chandramohan D. Sulfadoxine-Pyrimethamine Exhibits Dose-Response Protection Against Adverse Birth Outcomes Related to Malaria and Sexually Transmitted and Reproductive Tract Infections. Clinical infectious diseases : an official publication of the Infectious Diseases Society of America. 2017;64(8):1043-51.	343
385	Chomba E, Carlo WA, Goudar SS, Jehan I, Tshefu A, Garces A, et al. Effects of Essential Newborn Care Training on Fresh Stillbirths and Early Neonatal Deaths by Maternal Education. Neonatology. 2017;111(1):61-7.	345
386	De Schacht C, Hoffman HJ, Mabunda N, Lucas C, Alons CL, Madonela A, et al. High rates of HIV seroconversion in pregnant women and low reported levels of HIV testing among male partners in Southern Mozambique: results from a mixed methods study. PloS one. 2014;9(12):e115014.	348
387	Dellicour S, Desai M, Aol G, Oneko M, Ouma P, Bigogo G, et al. Risks of miscarriage and inadvertent exposure to artemisinin derivatives in the first trimester of pregnancy: a prospective cohort study in western Kenya. Malaria journal. 2015;14:461.	350
388	Dellicour S, Aol G, Ouma P, Yan N, Bigogo G, Hamel MJ, et al. Weekly miscarriage rates in a community-based prospective cohort study in rural western Kenya. BMJ open. 2016;6(4):e011088.	350
389	Desai M, Gutman J, Taylor SM, Wiegand RE, Khairallah C, Kayentao K, et al. Impact of Sulfadoxine-Pyrimethamine Resistance on Effectiveness of Intermittent Preventive Therapy for Malaria in Pregnancy at Clearing Infections and Preventing Low Birth Weight. Clinical infectious diseases : an official publication of the Infectious Diseases Society of America. 2016;62(3):323-33.	352
390	Eliason SK, Bockarie AS, Eliason C. Postpartum fertility behaviours and contraceptive use among women in rural Ghana. Contraception and reproductive medicine. 2018;3:13.	355
391	Fatti G, Shaikh N, Eley B, Grimwood A. Effectiveness of community-based support for pregnant women living with HIV: a cohort study in South Africa. AIDS care. 2016;28 Suppl 1(sup1):114-8.	357
392	Fatti G, Shaikh N, Jackson D, Goga A, Nachega JB, Eley B, et al. Low HIV incidence in pregnant and postpartum women receiving a community-based combination HIV prevention intervention in a high HIV incidence setting in South Africa. PloS one. 2017;12(7):e0181691.	358
393	Haftu A, Hagos H, Mehari MA, Her B. Pregnant women adherence level to antenatal care visit and its effect on perinatal outcome among mothers in Tigray Public Health institutions, 2017: cohort study. BMC research notes. 2018;11(1):872.	361
394	Holm-Larsen CE, Madsen FK, Rogathi JJ, Manongi R, Mushi D, Meyrowitsch DW, et al. Postpartum depression and child growth in Tanzania: a cohort study. BJOG : an international journal of obstetrics and gynaecology. 2019;126(5):590-8.	362
395	Laar AK, Grant FE, Addo Y, Soyiri I, Nkansah B, Abugri J, et al. Predictors of fetal anemia and cord blood malaria parasitemia among newborns of HIV-positive mothers. BMC research notes. 2013;6:350.	367
396	Laing SP, Guzek JM, Rassam DM, Ceesay IS, N'Dow JMO. Determinants of compliance with the World Health Organisation recommendations for pregnant women in an urban health centre in The Gambia. African journal of reproductive health. 2020;24(3):24-32.	368
397	Laing S, Remmelzwaal K, Cooper M, N'Dow J. Mobile Telephone Follow-Up to Ascertain Birth Outcomes in The Gambia. Telemedicine journal and e-health : the official journal of the American Telemedicine Association. 2020;26(11):1363-7.	368
398	Li N, Matchi E, Spiegelman D, Chalamilla G, Hertzmank E, Sando D, et al. Maternal mortality among HIV-infected pregnant women in Tanzania. Acta obstetricia et gynecologica Scandinavica. 2014;93(5):463-8.	370
399	Li N, Sando MM, Spiegelman D, Hertzmark E, Liu E, Sando D, et al. Antiretroviral Therapy in Relation to Birth Outcomes among HIV-infected Women: A Cohort Study. The Journal of infectious diseases. 2016;213(7):1057-64.	371
400	Lince-Deroche N, Fetters T, Sinanovic E, Blanchard K. Accessing medical and surgical first-trimester abortion services: women's experiences and costs from an operations research study in KwaZulu-Natal Province, South Africa. Contraception. 2017;96(2):72-80.	372
401	Linguissi LS, Bisseye C, Sagna T, Nagalo BM, Ouermi D, Djigma FW, et al. Efficiency of HAART in the prevention of mother to children HIV-1 transmission at Saint Camille medical centre in Burkina Faso, West Africa. Asian Pacific journal of tropical medicine. 2012;5(12):991-4.	373
402	Mosha D, Mazuguni F, Mrema S, Abdulla S, Genton B. Medication exposure during pregnancy: a pilot pharmacovigilance system using health and demographic surveillance platform. BMC pregnancy and childbirth. 2014;14:322.	380
403	Muche AA, Olayemi OO, Gete YK. Effects of gestational diabetes mellitus on risk of adverse maternal outcomes: a prospective cohort study in Northwest Ethiopia. BMC pregnancy and childbirth. 2020;20(1):73.	382
404	Nkhoma ET, Bowman NM, Kalilani-Phiri L, Mwapasa V, Rogerson SJ, Meshnick SR. The effect of HIV infection on the risk, frequency, and intensity of Plasmodium falciparum parasitemia in primigravid and multigravid women in Malawi. The American journal of tropical medicine and hygiene. 2012;87(6):1022-7.	383
405	Ntambue AM, Malonga FK, Dramaix-Wilmet M, Ngatu RN, Donnen P. Better than nothing? maternal, newborn, and child health services and perinatal mortality, Lubumbashi, democratic republic of the Congo: a cohort study. BMC pregnancy and childbirth. 2016;16:89.	384
406	Nyawanda BO, Otieno NA, Otieno MO, Emukule GO, Bigogo G, Onyango CO, et al. The impact of maternal HIV infection on the burden of respiratory syncytial virus among pregnant women and their infants, western Kenya. The Journal of infectious diseases. 2020;225(12):2097-105.	386
407	Tukei VJ, Machekano R, Gill MM, Tiam A, Mokone M, Isavwa A, et al. 24-Month HIV-free survival among HIV-exposed Infants in Lesotho: the PEAWIL cohort study. Journal of the International AIDS Society. 2020;23(12):e25648.	408
408	Tiam A, Kassaye SG, Machekano R, Tukei V, Gill MM, Mokone M, et al. Comparison of 6-week PMTCT outcomes for HIV-exposed and HIV-unexposed infants in the era of lifelong ART: Results from an observational prospective cohort study. PloS one. 2019;14(12):e0226339.	408
409	Tsoka-Gwegweni JM, Kleinschmidt I. Malaria control aimed at the entire population in KwaZulu-Natal negates the need for policies to prevent malaria in pregnancy. South African medical journal = Suid-Afrikaanse tydskrif vir geneeskunde. 2013;103(3):172-5.	410
410	Tunkyi K, Moodley J. Anemia and pregnancy outcomes: a longitudinal study. The journal of maternal-fetal & neonatal medicine : the official journal of the European Association of Perinatal Medicine, the Federation of Asia and Oceania Perinatal Societies, the International Society of Perinatal Obstetricians. 2018;31(19):2594-8.	411
411	Debelew GT. Magnitude and Determinants of Perinatal Mortality in Southwest Ethiopia. Journal of pregnancy. 2020;2020:6859157.	412
412	Tura G, Afework MF, Yalew AW. The effect of birth preparedness and complication readiness on skilled care use: a prospective follow-up study in Southwest Ethiopia. Reproductive health. 2014;11:60.	412
413	Zillmer K, Pokharel A, Spielman K, Kershaw M, Ayele K, Kidane Y, et al. Predictors of anemia in pregnant women residing in rural areas of the Oromiya region of Ethiopia. BMC nutrition. 2017;3:65.	500
414	Woldetensay YK, Belachew T, Ghosh S, Kantelhardt EJ, Biesalski HK, Scherbaum V. The effect of maternal depressive symptoms on infant feeding practices in rural Ethiopia: community based birth cohort study. International breastfeeding journal. 2021;16(1):27.	500
415	Woldetensay YK, Belachew T, Biesalski HK, Ghosh S, Lacruz ME, Scherbaum V, et al. The role of nutrition, intimate partner violence and social support in prenatal depressive symptoms in rural Ethiopia: community based birth cohort study. BMC pregnancy and childbirth. 2018;18(1):374.	500
416	Yirgu R, Molla M, Sibley L. Determinants of neonatal mortality in rural Northern Ethiopia: A population based nested case control study. PloS one. 2017;12(4):e0172875.	501
417	Roro EM, Sisay MM, Sibley LM. Determinants of perinatal mortality among cohorts of pregnant women in three districts of North Showa zone, Oromia Region, Ethiopia: Community based nested case control study. BMC public health. 2018;18(1):888.	501
418	Yirgu R, Molla M, Sibley L, Gebremariam A. Perinatal Mortality Magnitude, Determinants and Causes in West Gojam: Population-Based Nested Case-Control Study. PloS one. 2016;11(7):e0159390.	501
419	Nathan HL, Duhig K, Vousden N, Lawley E, Seed PT, Sandall J, et al. Evaluation of a novel device for the management of high blood pressure and shock in pregnancy in low-resource settings: study protocol for a stepped-wedge cluster-randomised controlled trial (CRADLE-3 trial). Trials. 2018;19(1):206.	502
420	Vousden N, Lawley E, Nathan HL, Seed PT, Brown A, Muchengwa T, et al. Evaluation of a novel vital sign device to reduce maternal mortality and morbidity in low-resource settings: a mixed method feasibility study for the CRADLE-3 trial. BMC pregnancy and childbirth. 2018;18(1):115.	502
421	Vousden N, Holmes E, Seed PT, Gidiri MF, Goudar S, Sandall J, et al. Incidence and characteristics of pregnancy-related death across ten low- and middle-income geographical regions: secondary analysis of a cluster randomised controlled trial. BJOG : an international journal of obstetrics and gynaecology. 2020;127(9):1082-9.	502
422	Vousden N, Lawley E, Seed PT, Gidiri MF, Goudar S, Sandall J, et al. Incidence of eclampsia and related complications across 10 low- and middle-resource geographical regions: Secondary analysis of a cluster randomised controlled trial. PLoS medicine. 2019;16(3):e1002775.	502
423	Mangwiro AZ, Makomva K, Bhattacharya A, Bhattacharya G, Gotora T, Owen M, et al. Does provision of point-of-care CD4 technology and early knowledge of CD4 levels affect early initiation and retention on antiretroviral treatment in HIV-positive pregnant women in the context of Option B+ for PMTCT? Journal of acquired immune deficiency syndromes (1999). 2014;67 Suppl 2:S139-44.	503
424	Joseph J, Gotora T, Erlwanger AS, Mushavi A, Zizhou S, Masuka N, et al. Impact of Point-of-Care CD4 Testing on Retention in Care Among HIV-Positive Pregnant and Breastfeeding Women in the Context of Option B+ in Zimbabwe: A Cluster Randomized Controlled Trial. Journal of acquired immune deficiency syndromes (1999). 2017;75 Suppl 2:S190-S7.	503
425	Erlwanger AS, Joseph J, Gotora T, Muzunze B, Orne-Gliemann J, Mukungunugwa S, et al. Patterns of HIV Care Clinic Attendance and Adherence to Antiretroviral Therapy Among Pregnant and Breastfeeding Women Living With HIV in the Context of Option B+ in Zimbabwe. Journal of acquired immune deficiency syndromes (1999). 2017;75 Suppl 2:S198-S206.	503
426	de Beer S, Kalk E, Kroon M, Boulle A, Osler M, Euvrard J, et al. A longitudinal analysis of the completeness of maternal HIV testing, including repeat testing in Cape Town, South Africa. Journal of the International AIDS Society. 2020;23(1):e25441.	504
427	Scanlon ML, Maldonado LY, Ikemeri JE, Jumah A, Anusu G, Bone JN, et al. A retrospective study of the impact of health worker strikes on maternal and child health care utilization in western Kenya. BMC health services research. 2021;21(1):898.	506
428	Tukei VJ, Hoffman HJ, Greenberg L, Thabelo R, Nchephe M, Mots'oane T, et al. Adverse Pregnancy Outcomes Among HIV-positive Women in the Era of Universal Antiretroviral Therapy Remain Elevated Compared With HIV-negative Women. The Pediatric infectious disease journal. 2021;40(9):821-6.	507
429	Ngandu CB, Momberg D, Magan A, Norris SA, Said-Mohamed R. Association Between Household and Maternal Socioeconomic Factors with Birth Outcomes in the Democratic Republic of Congo and South Africa: A Comparative Study. Maternal and child health journal. 2021;25(8):1296-304.	508
430	Redinger S, Norris SA, Pearson RM, Richter L, Rochat T. First trimester antenatal depression and anxiety: prevalence and associated factors in an urban population in Soweto, South Africa. Journal of developmental origins of health and disease. 2018;9(1):30-40.	508
431	Khan T, Macaulay S, Norris SA, Micklesfield LK, Watson ED. Physical activity and the risk for gestational diabetes mellitus amongst pregnant women living in Soweto: a study protocol. BMC women's health. 2016;16(1):66.	508
432	Redinger S, Pearson RM, Houle B, Norris SA, Rochat TJ. Thoughts of self-harm in early and late pregnancy in urban South Africa: Investigating prevalence, predictors and screening options. South African medical journal = Suid-Afrikaanse tydskrif vir geneeskunde. 2021;111(7):627-34.	508
433	De Beaudrap P, Turyakira E, White LJ, Nabasumba C, Tumwebaze B, Muehlenbachs A, et al. Impact of malaria during pregnancy on pregnancy outcomes in a Ugandan prospective cohort with intensive malaria screening and prompt treatment. Malaria journal. 2013;12:139.	509
434	De Beaudrap P, Turyakira E, Nabasumba C, Tumwebaze B, Piola P, Boum Ii Y, et al. Timing of malaria in pregnancy and impact on infant growth and morbidity: a cohort study in Uganda. Malaria journal. 2016;15:92.	509
435	Mubangizi V, McGrath N, Kabakyenga JK, Muller I, Stuart BL, Raftery JP, et al. Antenatal couples' counselling in Uganda (ACCU): study protocol for a randomised controlled feasibility trial. Pilot and feasibility studies. 2022;8(1):97.	510
436	Webber G, Chirangi B, Magatti N, Mallick R, Taljaard M. Improving health care facility birth rates in Rorya District, Tanzania: a multiple baseline trial. BMC pregnancy and childbirth. 2022;22(1):74.	511
437	Ononge S, Campbell OM, Kaharuza F, Lewis JJ, Fielding K, Mirembe F. Effectiveness and safety of misoprostol distributed to antenatal women to prevent postpartum haemorrhage after child-births: a stepped-wedge cluster-randomized trial. BMC pregnancy and childbirth. 2015;15:315.	512
438	Ononge S, Campbell O, Mirembe F. Haemoglobin status and predictors of anaemia among pregnant women in Mpigi, Uganda. BMC research notes. 2014;7:712.	512
439	Ononge S, Mirembe F, Wandabwa J, Campbell OM. Incidence and risk factors for postpartum hemorrhage in Uganda. Reproductive health. 2016;13:38.	512
440	Ochieng CA, Haghparast-Bidgoli H, Batura N, Odhiambo A, Shannon G, Copas A, et al. Conditional cash transfers to retain rural Kenyan women in the continuum of care during pregnancy, birth and the postnatal period: protocol for a cluster randomized controlled trial. Trials. 2019;20(1):152.	513
441	Vanhuyse F, Stirrup O, Odhiambo A, Palmer T, Dickin S, Skordis J, et al. Effectiveness of conditional cash transfers (Afya credits incentive) to retain women in the continuum of care during pregnancy, birth and the postnatal period in Kenya: a cluster-randomised trial. BMJ open. 2022;12(1):e055921.	513
442	Oakley LL, R D, Namara A, Sahu B, Nadal IP, Ana Y, et al. Educational films for improving screening and self-management of gestational diabetes in India and Uganda (GUIDES): study protocol for a cluster-randomised controlled trial. Trials. 2021;22(1):501.	514
443	Mitku AA, Zewotir T, North D, Jeena P, Naidoo RN. Effects of prenatal exposure factors on birth outcomes through mediation of favorable fetal growth conditions using structural equation modeling. PloS one. 2021;16(4):e0249664.	515
444	Jeena PM, Asharam K, Mitku AA, Naidoo P, Naidoo RN. Maternal demographic and antenatal factors, low birth weight and preterm birth: findings from the mother and child in the environment (MACE) birth cohort, Durban, South Africa. BMC pregnancy and childbirth. 2020;20(1):628.	515
445	Flanagan E, Oudin A, Walles J, Abera A, Mattisson K, Isaxon C, et al. Ambient and indoor air pollution exposure and adverse birth outcomes in Adama, Ethiopia. Environment international. 2022;164:107251.	516
446	Tesfaye F, Walles J, Sturegard E, Winqvist N, Balcha TT, Kefeni M, et al. Longitudinal Mycobacterium tuberculosis-Specific Interferon Gamma Responses in Ethiopian HIV-Negative Women during Pregnancy and Postpartum. Journal of clinical microbiology. 2021;59(10):e0086821.	516
447	Walles J, Otero LG, Tesfaye F, Abera A, Jansson M, Balcha TT, et al. Tuberculosis infection and stillbirth in Ethiopia-A prospective cohort study. PloS one. 2022;17(4):e0261972.	516
448	Malaba TR, Myer L, Gray C, Newell ML. Cohort profile: Prematurity Immunology in Mothers living with HIV and their infants Study (PIMS). BMJ open. 2021;11(9):e047133.	517
449	Madlala HP, Malaba TR, Newell ML, Myer L. Elevated body mass index during pregnancy and gestational weight gain in HIV-infected and HIV-uninfected women in Cape Town, South Africa: association with adverse birth outcomes. Tropical medicine & international health : TM & IH. 2020;25(6):702-13.	517
450	Malaba TR, Newell ML, Madlala H, Perez A, Gray C, Myer L. Methods of gestational age assessment influence the observed association between antiretroviral therapy exposure, preterm delivery, and small-for-gestational age infants: a prospective study in Cape Town, South Africa. Annals of epidemiology. 2018;28(12):893-900.	517
451	Malaba TR, Mukonda E, Matjila M, Madlala HP, Myer L, Newell ML. Pregnancy outcomes in women living with HIV and HIV-negative women in South Africa: Cohort analysis based on bias-corrected gestational age. Paediatric and perinatal epidemiology. 2022;36(4):525-35.	517
452	Kim HY, Kasonde P, Mwiya M, Thea DM, Kankasa C, Sinkala M, et al. Pregnancy loss and role of infant HIV status on perinatal mortality among HIV-infected women. BMC pediatrics. 2012;12:138.	518
453	Audet CM, Graves E, Barreto E, De Schacht C, Gong W, Shepherd BE, et al. Partners-based HIV treatment for seroconcordant couples attending antenatal and postnatal care in rural Mozambique: A cluster randomized trial protocol. Contemporary clinical trials. 2018;71:63-9.	519
454	Arach AAO, Tumwine JK, Nakasujja N, Ndeezi G, Kiguli J, Mukunya D, et al. Perinatal death in Northern Uganda: incidence and risk factors in a community-based prospective cohort study. Global health action. 2021;14(1):1859823.	520
455	de Kok B, Toe LC, Hanley-Cook G, Argaw A, Ouedraogo M, Compaore A, et al. Prenatal fortified balanced energy-protein supplementation and birth outcomes in rural Burkina Faso: A randomized controlled efficacy trial. PLoS medicine. 2022;19(5):e1004002.	521
456	Zerfu TA, Taddese H, Nigatu T, Tenkolu G, Khan DN, Biadgilign S, et al. Is deployment of trained nurses to rural villages a remedy for the low skilled birth attendance in Ethiopia? A cluster randomized-controlled community trial. PloS one. 2018;13(10):e0204986.	522
457	Zerfu TA, Taddese H, Nigatu T, Tenkolu G, Vogel JP, Khan-Neelofur D, et al. Reaching the unreached through trained and skilled birth attendants in Ethiopia: a cluster randomized controlled trial study protocol. BMC health services research. 2017;17(1):85.	522
458	van den Broek NR, Jean-Baptiste R, Neilson JP. Factors associated with preterm, early preterm and late preterm birth in Malawi. PloS one. 2014;9(3):e90128.	523
459	Hirudayakanth K, Gadama L, Dadabhai S, Katumbi C, Mvula H, Makanani B, et al. Mid-thigh circumference as an indicator of nutritional status to predict adverse pregnancy outcomes among HIV-infected and HIV-uninfected women in Malawi. BMC pregnancy and childbirth. 2021;21(1):646.	524
460	Dadabhai S, Gadama L, Chamanga R, Kawalazira R, Katumbi C, Makanani B, et al. Pregnancy Outcomes in the Era of Universal Antiretroviral Treatment in Sub-Saharan Africa (POISE Study). Journal of acquired immune deficiency syndromes (1999). 2019;80(1):7-14.	524
461	Penfold S, Manzi F, Mkumbo E, Temu S, Jaribu J, Shamba DD, et al. Effect of home-based counselling on newborn care practices in southern Tanzania one year after implementation: a cluster-randomised controlled trial. BMC pediatrics. 2014;14:187.	525
462	Harrington BJ, Klyn LL, Ruegsegger LM, Thom A, Jumbe AN, Maliwichi M, et al. Locally contextualizing understandings of depression, the EPDS, and PHQ-9 among a sample of postpartum women living with HIV in Malawi. Journal of affective disorders. 2021;281:958-66.	526
463	Bhushan NL, Stockton MA, Harrington BJ, DiPrete BL, Maliwichi M, Jumbe AN, et al. Probable perinatal depression and social support among women enrolled in Malawi's Option B+ Program: A longitudinal analysis. Journal of affective disorders. 2022;306:200-7.	526
464	Shimakawa Y, Veillon P, Birguel J, Pivert A, Sauvage V, Guillou-Guillemette HL, et al. Residual risk of mother-to-child transmission of hepatitis B virus infection despite timely birth-dose vaccination in Cameroon (ANRS 12303): a single-centre, longitudinal observational study. The Lancet Global health. 2022;10(4):e521-e9.	527
465	Pastakia SD, Kosgei WK, Christoffersen-Deb A, Kiragu B, Hector JN, Anusu G, et al. Risk of Dysglycemia in Pregnancy amongst Kenyan Women with HIV Infection: A Nested Case-Control Analysis from the STRiDE Study. Journal of diabetes research. 2021;2021:8830048.	528
466	Thompson P, Mpody C, Sayre W, Rigney C, Tabala M, Ravelomanana NLR, et al. Hepatitis C prevalence and quality of health services among HIV-positive mothers in the Democratic Republic of the Congo. Scientific reports. 2022;12(1):1384.	529
467	Zotova N, Familiar I, Kawende B, Kasindi FL, Ravelomanana N, Parcesepe AM, et al. HIV disclosure and depressive symptoms among pregnant women living with HIV: a cross-sectional study in the Democratic Republic of Congo. Journal of the International AIDS Society. 2022;25(2):e25865.	529
468	Tembo T, Koyuncu A, Zhuo H, Mwendafilumba M, Manasyan A. The association of maternal age with adverse neonatal outcomes in Lusaka, Zambia: a prospective cohort study. BMC pregnancy and childbirth. 2020;20(1):684.	530
469	Kwena Z, Kimbo L, Darbes LA, Hatcher AM, Helova A, Owino G, et al. Testing strategies for couple engagement in prevention of mother-to-child transmission of HIV and family health in Kenya: study protocol for a randomized controlled trial. Trials. 2021;22(1):19.	531
470	Bishop D, Dyer RA, Maswime S, Rodseth RN, van Dyk D, Kluyts HL, et al. Maternal and neonatal outcomes after caesarean delivery in the African Surgical Outcomes Study: a 7-day prospective observational cohort study. The Lancet Global health. 2019;7(4):e513-e22.	532
471	Dwarkanath P, Muhihi A, Sudfeld CR, Rani S, Duggan CP, Sando MM, et al. Non-inferiority of low-dose compared to standard high-dose calcium supplementation in pregnancy: study protocol for two randomized, parallel group, non-inferiority trials in India and Tanzania. Trials. 2021;22(1):838.	533
472	Choko AT, Fielding K, Johnson CC, Kumwenda MK, Chilongosi R, Baggaley RC, et al. Partner-delivered HIV self-test kits with and without financial incentives in antenatal care and index patients with HIV in Malawi: a three-arm, cluster-randomised controlled trial. The Lancet Global health. 2021;9(7):e977-e88.	534
473	Jung YJ, Huynh BT, Seck A, Bercion R, Sarr FD, Herindrainy P, et al. Prevalence and Factors Associated with Maternal Group B Streptococcus Colonization in Madagascar and Senegal. The American journal of tropical medicine and hygiene. 2021;105(5):1339-46.	535
474	Huynh BT, Kermorvant-Duchemin E, Chheang R, Randrianirina F, Seck A, Hariniaina Ratsima E, et al. Severe bacterial neonatal infections in Madagascar, Senegal, and Cambodia: A multicentric community-based cohort study. PLoS medicine. 2021;18(9):e1003681.	535
475	Duri K, Chimhuya S, Gomo E, Munjoma PT, Chandiwana P, Yindom LM, et al. Role of antenatal plasma cytomegalovirus DNA levels on pregnancy outcome and HIV-1 vertical transmission among mothers in the University of Zimbabwe birth cohort study (UZBCS). Virology journal. 2021;18(1):30.	536
476	Medina-Marino A, Cleary S, Muzny CA, Taylor C, Tamhane A, Ngwepe P, et al. Sexually transmitted infection screening to prevent adverse birth and newborn outcomes: study protocol for a randomized-controlled hybrid-effectiveness trial. Trials. 2022;23(1):441.	537
477	Otieno P, Waiswa P, Butrick E, Namazzi G, Achola K, Santos N, et al. Strengthening intrapartum and immediate newborn care to reduce morbidity and mortality of preterm infants born in health facilities in Migori County, Kenya and Busoga Region, Uganda: a study protocol for a randomized controlled trial. Trials. 2018;19(1):313.	538
478	Aksunger N, De Sanctis T, Waiyaiya E, van Doeveren R, van der Graaf M, Janssens W. What prevents pregnant women from adhering to the continuum of maternal care? Evidence on interrelated mechanisms from a cohort study in Kenya. BMJ open. 2022;12(1):e050670.	539
479	Sando D, Geldsetzer P, Magesa L, Lema IA, Machumi L, Mwanyika-Sando M, et al. Evaluation of a community health worker intervention and the World Health Organization's Option B versus Option A to improve antenatal care and PMTCT outcomes in Dar es Salaam, Tanzania: study protocol for a cluster-randomized controlled health systems implementation trial. Trials. 2014;15:359.	541
480	Rose K, Matovu JK, Vrana-Diaz CJ, Buregyeya E, Kagaayi J, Chemusto H, et al. Ease of understanding and performing HIV self-tests by pregnant women and their male partners in Uganda: a cross-sectional study. International journal of STD & AIDS. 2021;32(7):629-37.	542
481	Korte JE, Kisa R, Vrana-Diaz CJ, Malek AM, Buregyeya E, Matovu JKB, et al. HIV Oral Self-Testing for Male Partners of Women Attending Antenatal Care in Central Uganda: Uptake of Testing and Linkage to Care in a Randomized Trial. Journal of acquired immune deficiency syndromes (1999). 2020;84(3):271-9.	542
482	Korte JE, Strauss M, Ba A, Buregyeya E, Matovu JK, Kisa R, et al. HIV testing preferences among pregnant women attending antenatal care and their male partners: a discrete choice experiment in Uganda. African journal of AIDS research : AJAR. 2019;18(4):332-40.	542
483	Matovu JKB, Kisa R, Buregyeya E, Chemusto H, Mugerwa S, Musoke W, et al. 'If I had not taken it [HIVST kit] home, my husband would not have come to the facility to test for HIV': HIV self-testing perceptions, delivery strategies, and post-test experiences among pregnant women and their male partners in Central Uganda. Global health action. 2018;11(1):1503784.	542
484	Vrana-Diaz CJ, Korte JE, Gebregziabher M, Richey L, Selassie A, Sweat M, et al. Low acceptance of intimate partner violence by pregnant women in Uganda predicts higher uptake of HIV self-testing among their male partners. African journal of AIDS research : AJAR. 2021;20(4):287-96.	542
485	Cohen J. 'Landmark' African vaccine trial faces impasse. Science (New York, NY). 2021;372(6547):1135-6.	543
486	Moran A, Mashele N, Mvududu R, Gorbach P, Bekker LG, Coates TJ, et al. Maternal PrEP Use in HIV-Uninfected Pregnant Women in South Africa: Role of Stigma in PrEP Initiation, Retention and Adherence. AIDS and behavior. 2022;26(1):205-17.	544
487	Miller AP, Shoptaw S, Mvududu R, Mashele N, Coates TJ, Bekker LG, et al. Sexual Risk among Pregnant Women at Risk of HIV Infection in Cape Town, South Africa: What Does Alcohol Have to Do with It? AIDS and behavior. 2022;27(1):37-50.	544
488	Mtove G, Abdul O, Kullberg F, Gesase S, Scheike T, Andersen FM, et al. Weight change during the first week of life and a new method for retrospective prediction of birthweight among exclusively breastfed newborns. Acta obstetricia et gynecologica Scandinavica. 2022;101(3):293-302.	545
489	Alliance for Maternal Newborn Health Improvement G. A. Study Group. Population-based rates, risk factors and consequences of preterm births in South-Asia and sub-Saharan Africa: A multi-country prospective cohort study. Journal of global health. 2022;12:04011.	546
490	Alliance for Maternal Newborn Health Improvement Gestational Age Study Group, Alliance for Maternal Newborn Health Improvement G. A. Study Group. Simplified models to assess newborn gestational age in low-middle income countries: findings from a multicountry, prospective cohort study. BMJ global health. 2021;6(9).	546
491	Adeoye IA, Sogbesan A, Esan O. Prevalence, associated factors and perinatal outcomes of antepartum depression in Ibadan Nigeria. BMC pregnancy and childbirth. 2022;22(1):219.	547
492	Eleje GU, Mbachu, II, Ogwaluonye UC, Kalu SO, Onubogu CU, Nweje SI, et al. Prevalence, seroconversion and mother-to-child transmission of dual and triplex infections of HIV, hepatitis B and C viruses among pregnant women in Nigeria: study protocol. Reproductive health. 2020;17(1):144.	548
493	Vannevel V, Vogel JP, Pattinson RC, Adanu R, Charantimath U, Goudar SS, et al. Antenatal Doppler screening for fetuses at risk of adverse outcomes: a multicountry cohort study of the prevalence of abnormal resistance index in low-risk pregnant women. BMJ open. 2022;12(3):e053622.	549
494	Kim MH, Ahmed S, Preidis GA, Abrams EJ, Hosseinipour MC, Giordano TP, et al. Low rates of mother-to-child HIV transmission in a routine programmatic setting in Lilongwe, Malawi. PloS one. 2013;8(5):e64979.	550
495	Mahamar A, Andemel N, Swihart B, Sidibe Y, Gaoussou S, Barry A, et al. Malaria Infection Is Common and Associated With Perinatal Mortality and Preterm Delivery Despite Widespread Use of Chemoprevention in Mali: An Observational Study 2010 to 2014. Clinical infectious diseases : an official publication of the Infectious Diseases Society of America. 2021;73(8):1355-61.	551
496	Milln J, Nakabuye B, Natamba BK, Sekitoleko I, Mubiru M, Namara AA, et al. Antenatal management and maternal/fetal outcomes associated with hyperglycaemia in pregnancy (HIP) in Uganda; a prospective cohort study. BMC pregnancy and childbirth. 2021;21(1):386.	552
497	Milln JM, Walugembe E, Ssentayi S, Nkabura H, Jones AG, Nyirenda MJ. Comparison of oral glucose tolerance test and ambulatory glycaemic profiles in pregnant women in Uganda with gestational diabetes using the FreeStyle Libre flash glucose monitoring system. BMC pregnancy and childbirth. 2020;20(1):635.	552
498	Kassa GM, Arowojolu AO, Odukogbe ATA, Yalew AW. Adverse maternal outcomes of adolescent pregnancy in Northwest Ethiopia: A prospective cohort study. PloS one. 2021;16(9):e0257485.	553
499	Sacks E, Mehrtash H, Bohren M, Balde MD, Vogel JP, Adu-Bonsaffoh K, et al. The first 2 h after birth: prevalence and factors associated with neonatal care practices from a multicountry, facility-based, observational study. The Lancet Global health. 2021;9(1):e72-e80.	554
500	Nyanza EC, Dewey D, Manyama M, Martin JW, Hatfield J, Bernier FP. Maternal exposure to arsenic and mercury and associated risk of adverse birth outcomes in small-scale gold mining communities in Northern Tanzania. Environment international. 2020;137:105450.	556
501	Oghenetega OB, Okunlola MA, Ana G, Morhason-Bello O, Ojengbede OA. Exposure to oil pollution and maternal outcomes: The Niger Delta prospective cohort study. PloS one. 2022;17(3):e0263495.	557
502	Moyo F, Mazanderani AH, Kufa T, Sherman GG. Maternal HIV viral load testing during pregnancy and postpartum care in Gauteng Province, South Africa. South African medical journal = Suid-Afrikaanse tydskrif vir geneeskunde. 2021;111(5):469-73.	558
503	Kalisa R, Rulisa S, van den Akker T, van Roosmalen J. Maternal Near Miss and quality of care in a rural Rwandan hospital. BMC pregnancy and childbirth. 2016;16(1):324.	559
504	Wang P, Connor AL, Guo E, Nambao M, Chanda-Kapata P, Lambo N, et al. Measuring the impact of non-monetary incentives on facility delivery in rural Zambia: a clustered randomised controlled trial. Tropical medicine & international health : TM & IH. 2016;21(4):515-24.	560
505	Ahlsen AK, Spong E, Kafumba N, Kamwendo F, Wolff K. Born too small: who survives in the public hospitals in Lilongwe, Malawi? Archives of disease in childhood Fetal and neonatal edition. 2015;100(2):F150-4.	561
506	Chan GJ, Goddard FGB, Hunegnaw BM, Mohammed Y, Hunegnaw M, Haneuse S, et al. Estimates of Stillbirths, Neonatal Mortality, and Medically Vulnerable Live Births in Amhara, Ethiopia. JAMA network open. 2022;5(6):e2218534.	562
507	Jena BH, Biks GA, Gete YK, Gelaye KA. Incidence of preterm premature rupture of membranes and its association with inter-pregnancy interval: a prospective cohort study. Scientific reports. 2022;12(1):5714.	563
508	Jena BH, Biks GA, Gete YK, Gelaye KA. The effect of inter-pregnancy interval on stillbirth in urban South Ethiopia: a community-based prospective cohort study. BMC pregnancy and childbirth. 2021;21(1):847.	563
509	Okeke EN, Abubakar IS, De Guttry R. In Nigeria, Stillbirths And Newborn Deaths Increased During The COVID-19 Pandemic. Health affairs (Project Hope). 2021;40(11):1797-805.	564
510	Edmonds A, Feinstein L, Okitolonda V, Thompson D, Kawende B, Behets F. Implementation and Operational Research: Decentralization Does Not Assure Optimal Delivery of PMTCT and HIV-Exposed Infant Services in a Low Prevalence Setting. Journal of acquired immune deficiency syndromes (1999). 2015;70(4):e130-9.	565
511	Mbu RE, Takang WA, Fouedjio HJ, Fouelifack FY, Tumasang FN, Tonye R. Clinical malaria among pregnant women on combined insecticide treated nets (ITNs) and intermittent preventive treatment (IPTp) with sulphadoxine-pyrimethamine in Yaounde, Cameroon. BMC women's health. 2014;14:68.	566
512	Rodriguez MI, Seuc A, Say L, Hindin MJ. Episiotomy and obstetric outcomes among women living with type 3 female genital mutilation: a secondary analysis. Reproductive health. 2016;13(1):131.	567
513	Feleke BE, Feleke TE, Kassahun MB, Adane WG, Achenefe D, Genetu A, et al. Progression of pregnancy induced diabetes mellitus to type two diabetes mellitus, an ambidirectional cohort study. Primary care diabetes. 2021;15(3):596-600.	568
514	Otieno NA, Nyawanda BO, McMorrow M, Oneko M, Omollo D, Lidechi S, et al. The burden of influenza among Kenyan pregnant and postpartum women and their infants, 2015-2020. Influenza and other respiratory viruses. 2022;16(3):452-61.	569
515	Addila AE, Azale T, Gete YK, Yitayal M. The effects of maternal alcohol consumption during pregnancy on adverse fetal outcomes among pregnant women attending antenatal care at public health facilities in Gondar town, Northwest Ethiopia: a prospective cohort study. Substance abuse treatment, prevention, and policy. 2021;16(1):64.	570
516	Moodley J, Onyangunga OA, Maharaj NR. Hypertensive disorders in primigravid black South African women: A one-year descriptive analysis. Hypertension in pregnancy. 2016;35(4):529-35.	571
517	Mayaphi SH, Martin DJ, Quinn TC, Stoltz AC. Vertical transmission of HIV among pregnant women who initially had false-negative rapid HIV tests in four South African antenatal clinics. PloS one. 2019;14(12):e0226391.	573
518	Adisso S, Hounkpatin BI, Komongui GD, Sambieni O, Perrin RX. Introduction of misoprostol for the treatment of incomplete abortion beyond 12 weeks of pregnancy in Benin. International journal of gynaecology and obstetrics: the official organ of the International Federation of Gynaecology and Obstetrics. 2014;126 Suppl 1:S36-9.	574
519	Konje ET, Hatfield J, Sauve R, Kuhn S, Magoma M, Dewey D. Late initiation and low utilization of postnatal care services among women in the rural setting in Northwest Tanzania: a community-based study using a mixed method approach. BMC health services research. 2021;21(1):635.	575
520	Feleke BE, Feleke TE, Adane WG, Kassahun MB, Girma A, Alebachew A, et al. Maternal and newborn effects of gestational diabetes mellitus: A prospective cohort study. Primary care diabetes. 2022;16(1):89-95.	576
521	Atuhairwe S, Byamugisha J, Klingberg-Allvin M, Cleeve A, Hanson C, Tumwesigye NM, et al. Evaluating the safety, effectiveness and acceptability of treatment of incomplete second-trimester abortion using misoprostol provided by midwives compared with physicians: study protocol for a randomized controlled equivalence trial. Trials. 2019;20(1):376.	577
522	Ezechi OC, David AN, Gab-Okafor CV, Ohwodo H, Oladele DA, Kalejaiye OO, et al. Incidence of and socio-biologic risk factors for spontaneous preterm birth in HIV positive Nigerian women. BMC pregnancy and childbirth. 2012;12:93.	578
523	Tefera M, Assefa N, Roba KT, Gedefa L. Adverse Neonatal Outcome are More Common among Babies Born by Cesarean Section than Naturally Born Babies at Public Hospitals in Eastern Ethiopia: A Comparative Prospective Follow-Up Study at Eastern Ethiopia. Global pediatric health. 2021;8:2333794X211018350.	579
524	Pillay L, Moodley D, Emel LM, Nkwanyana NM, Naidoo K. Growth patterns and clinical outcomes in association with breastfeeding duration in HIV exposed and unexposed infants: a cohort study in KwaZulu Natal, South Africa. BMC pediatrics. 2021;21(1):183.	581
525	Omer SB, Clark DR, Madhi SA, Tapia MD, Nunes MC, Cutland CL, et al. Efficacy, duration of protection, birth outcomes, and infant growth associated with influenza vaccination in pregnancy: a pooled analysis of three randomised controlled trials. The Lancet Respiratory medicine. 2020;8(6):597-608.	106, 421
526	Omer SB, Clark DR, Aqil AR, Tapia MD, Nunes MC, Kozuki N, et al. Maternal Influenza Immunization and Prevention of Severe Clinical Pneumonia in Young Infants: Analysis of Randomized Controlled Trials Conducted in Nepal, Mali and South Africa. The Pediatric infectious disease journal. 2018;37(5):436-40.	106, 421
527	Omer SB, Richards JL, Madhi SA, Tapia MD, Steinhoff MC, Aqil AR, et al. Three randomized trials of maternal influenza immunization in Mali, Nepal, and South Africa: Methods and expectations. Vaccine. 2015;33(32):3801-12.	106, 421
528	Unger HW, Cates JE, Gutman J, Briand V, Fievet N, Valea I, et al. Maternal Malaria and Malnutrition (M3) initiative, a pooled birth cohort of 13 pregnancy studies in Africa and the Western Pacific. BMJ open. 2016;6(12):e012697.	166, 148, 20, 582, 86, 89, 26, 35
529	Monangi N, Xu H, Khanam R, Khan W, Deb S, Pervin J, et al. Association of maternal prenatal selenium concentration and preterm birth: a multicountry meta-analysis. BMJ global health. 2021;6(9).	2, 21, 137, 572
530	Pons-Duran C, Casellas A, Bardaji A, Vala A, Sevene E, Quinto L, et al. Adolescent, Pregnant, and HIV-Infected: Risk of Adverse Pregnancy and Perinatal Outcomes in Young Women from Southern Mozambique. Journal of clinical medicine. 2021;10(8).	52, 132
531	Ouedraogo S, Bodeau-Livinec F, Briand V, Huynh BT, Koura GK, Accrombessi MM, et al. Malaria and gravidity interact to modify maternal haemoglobin concentrations during pregnancy. Malaria journal. 2012;11:348.	52, 166
532	Darling AM, Mugusi FM, Etheredge AJ, Gunaratna NS, Abioye AI, Aboud S, et al. Vitamin A and Zinc Supplementation Among Pregnant Women to Prevent Placental Malaria: A Randomized, Double-Blind, Placebo-Controlled Trial in Tanzania. The American journal of tropical medicine and hygiene. 2017;96(4):826-34.	70, 157
533	Rollins NC, Essajee SM, Bellare N, Doherty M, Hirnschall GO. Improving Retention in Care Among Pregnant Women and Mothers Living With HIV: Lessons From INSPIRE and Implications for Future WHO Guidance and Monitoring. Journal of acquired immune deficiency syndromes (1999). 2017;75 Suppl 2(2):S111-S4.	94, 97, 503
534	McCarthy E, Joseph J, Foster G, Mangwiro AZ, Mwapasa V, Oyeledun B, et al. Modeling the Impact of Retention Interventions on Mother-to-Child Transmission of HIV: Results From INSPIRE Studies in Malawi, Nigeria, and Zimbabwe. Journal of acquired immune deficiency syndromes (1999). 2017;75 Suppl 2(2):S233-S9.	94, 97, 503
