# Supplementary material for: Characteristics of longitudinal maternal health studies in sub‐Saharan Africa: A systematic mapping of literature between 2012 and 2022
Source: Int J Gynaecol Obstet. 2024 Nov 16;169(1):51–62. doi: 10.1002/ijgo.16035 (PMC11911973; doi:10.1002/ijgo.16035)
Supplement: Supplementary file 4 — Appendix S4: Study datasets. This is the study dataset containing two tables, one for the reference level analysis (S4a) and another for the study level analysis (S4b). Assigned study IDs and publication numbers link datasets and the reference list. [file IJGO-169-51-s002.xlsx]

## Sheet: Reference level data
Characteristics of longitudinal maternal health studies in sub-Saharan Africa: a systematic mapping of literature between 2012 and 2022
Appendix S4a: Reference level data
Publication number	ShortTitle	Assigned Study ID	refyear	Country	Region	Benin_1	SouthAfrica_1	Botswana_1	Burundi_1	Cameroon_1	Congo_1	DRC_1	Ethiopia_1	Gabon_1	Gambia_1	Ghana_1	Cote d'Ivoire_1	Kenya_1	Lesotho_1	Malawi_1	Mali_1	Mozambique_1	Niger_1	Nigeria_1	Rwanda_1	Senegal_1	Sudan_1	Tanzania_1	Uganda_1	Zambia_1	Zimbabwe_1	Madagascar_1	Namibia_1	Eswatini_1	Guinea_1	SierraLeone_1	GuineaBissau_1	BurkinaFaso_1	Mauritius_1	hypertension	HIV	haemorrhage	malaria	nutrition	mental health	adverse maternal outcomes	other stis	Emergency obstetric care	environmental exposures
1	Lissauer (2019)	1	2019	multicountry	Mixed															1								1	1											0	0	0	0	0	0	0	0	0
2	Goranitis (2019)	1	2019	multicountry	Mixed															1								1	1											0	0	0	0	0	0	0	0	0
3	Lissauer (2018)	1	2018	multicountry	Mixed															1								1	1											0	0	0	0	0	0	0	0	0
4	Population-based rates,... (2018)	2	2018	multicountry	Mixed							1				1		1										1		1										0	0	0	0	0	0	1	0	0
5	Burden of severe maternal... (2016)	3	2016	multicountry	Mixed							1				1		1										1		1										0	0	1	0	0	0	1	0	0
6	Burden, timing and causes... (2016)	3	2016	multicountry	Mixed							1				1		1										1		1										0	0	1	0	0	0	1	0	0
7	Aftab (2021)	3	2021	multicountry	Mixed							1				1		1										1		1										0	0	1	0	0	0	1	0	0
8	Abalos (2013)	5	2013	multicountry	Mixed											1		1									1													0	0	0	0	0	0	0	0	0
9	Abalos (2016)	5	2016	multicountry	Mixed											1		1									1													0	0	1	0	0	0	0	0	0
10	Abalos (2013)	5	2013	multicountry	Mixed											1		1									1													0	0	0	0	0	0	0	0	0
11	Natama (2018)	6	2018	multicountry	Mixed																																	1		0	0	0	1	0	0	0	0	0
12	Community-based Malaria... (2019)	6	2019	multicountry	Mixed	1									1																							1		0	0	0	1	0	0	0	0	0
13	Scott (2014)	6	2014	multicountry	Mixed	1									1																							1		0	0	0	1	0	0	0	0	0
14	Ruizendaal (2017)	6	2017	multicountry	Mixed																																	1		0	0	0	1	0	0	0	0	0
15	Jaiteh (2016)	6	2016	multicountry	Mixed										1																									0	0	0	1	0	0	0	0	0
16	Donald (2016)	7	2016	South Africa	South		1																																	0	0	0	0	0	0	0	0	0
17	MacGinty (2018)	7	2018	South Africa	South		1																																	0	0	0	0	0	1	0	0	0
18	Martinez (2021)	7	2021	South Africa	South		1																																	0	0	0	0	0	0	0	0	0
19	Gray (2017)	7	2017	South Africa	South		1																																	0	0	0	0	0	0	0	0	0	1
20	Wedderburn (2022)	7	2022	South Africa	South		1																																	0	1	0	0	1	0	0	0	0
21	Vanker (2017)	7	2017	South Africa	South		1																																	0	0	0	0	0	0	0	0	0	1
22	Myers (2018)	7	2018	South Africa	South		1																																	0	0	0	0	0	0	0	0	0
23	Le Roux (2021)	7	2021	South Africa	South		1																																	0	1	0	0	0	0	0	0	0
24	Ramjith (2021)	7	2021	South Africa	South		1																																	0	1	0	0	0	0	0	0	0
25	Breen (2018)	7	2018	South Africa	South		1																																	0	0	0	0	0	1	0	0	0
26	Pellowski (2019)	7	2019	South Africa	South		1																																	0	1	0	0	0	0	0	0	0
27	Christensen (2022)	7	2022	South Africa	South		1																																	0	0	0	0	0	0	0	0	0	1
28	Zar (2019)	7	2019	South Africa	South		1																																	0	1	0	0	0	0	1	0	0
29	MacGinty (2019)	7	2019	South Africa	South		1																																	0	0	0	0	0	1	0	0	0
30	Wedderburn (2019)	7	2019	South Africa	South		1																																	0	1	0	0	0	0	0	0	0
31	Pellowski (2019)	7	2019	South Africa	South		1																																	0	0	0	0	0	1	0	0	0
32	Donald (2019)	7	2019	South Africa	South		1																																	0	0	0	0	0	0	0	0	0
33	Donald (2017)	7	2017	South Africa	South		1																																	0	1	0	0	0	0	0	0	0
34	Martinez (2018)	7	2018	South Africa	South		1																																	0	0	0	0	0	0	0	0	0
35	Martinez (2022)	7	2022	South Africa	South		1																																	0	1	0	0	1	0	0	0	0
36	Tran (2016)	7	2016	South Africa	South		1																																	0	1	0	0	0	0	0	0	0
37	Adeniyi (2017)	9	2017	South Africa	South		1																																	0	1	0	0	0	0	0	0	0
38	Adeniyi (2019)	9	2019	South Africa	South		1																																	0	1	0	0	0	0	1	0	0
39	Quinn (2016)	15	2016	Ghana	West											1																								1	0	0	0	0	0	0	0	0	1
40	Van Vliet (2019)	15	2019	Ghana	West											1																								0	0	0	0	0	0	0	0	0	1
41	Jack (2015)	15	2015	Ghana	West											1																								0	0	0	0	0	0	0	0	0	1
42	Kinney (2021)	15	2021	Ghana	West											1																								0	0	0	0	0	0	0	0	0	1
43	Quinn (2021)	15	2021	Ghana	West											1																								0	0	0	1	0	0	0	0	0	1
44	Lee (2019)	15	2019	Ghana	West											1																								0	0	0	0	0	0	0	0	0	1
45	Juliana (2020)	19	2020	Tanzania	East																							1												0	0	0	0	0	0	0	1	0
46	Baqui (2017)	19	2017	Tanzania	East																							1												0	0	0	0	0	0	0	0	0
47	Oaks (2016)	20	2016	Ghana	West											1																								0	0	0	0	1	0	0	0	0
48	Klevor (2016)	20	2016	Ghana	West											1																								0	0	0	0	1	0	0	0	0
49	Kumordzie (2019)	20	2019	Ghana	West											1																								0	0	0	0	1	0	0	0	0
50	Abreu (2021)	20	2021	Ghana	West											1																								1	0	0	0	1	0	0	0	0
51	Okronipa (2018)	20	2018	Ghana	West											1																								0	0	0	0	1	1	0	0	0
52	Adu-Afarwuah (2016)	20	2016	Ghana	West											1																								0	0	0	0	1	0	0	0	0
53	Stewart (2019)	21	2019	Malawi	South															1																				0	0	0	0	1	1	0	0	0
54	Jorgensen (2018)	21	2018	Malawi	South															1																				0	0	0	0	1	0	0	0	0
55	Harjunmaa (2016)	21	2016	Malawi	South															1																				0	0	0	0	1	0	0	0	0
56	Stewart (2017)	21	2017	Malawi	South															1																				0	0	0	0	1	1	0	0	0
57	Videman (2022)	26	2022	Malawi	South															1																				0	0	0	1	0	0	0	0	0
58	Hallamaa (2018)	26	2018	Malawi	South															1																				0	0	0	1	0	0	0	0	0
59	Luntamo (2013)	26	2013	Malawi	South															1																				0	0	0	1	0	0	0	0	0
60	Hallamaa (2019)	26	2019	Malawi	South															1																				0	0	0	1	0	0	0	0	0
61	Adewuya (2014)	28	2014	Ethiopia	East								1																											0	0	0	0	0	1	0	0	0
62	Dettinger (2019)	30	2019	Kenya	East													1																						0	1	0	0	0	0	0	0	0
63	Nganga (2021)	30	2021	Kenya	East													1																						0	1	0	0	0	0	0	0	0
64	Larsen (2022)	30	2022	Kenya	East													1																						0	1	0	0	0	1	0	0	0
65	Nwaru (2015)	31	2015	Mozambique	South																	1																		0	1	0	1	1	0	0	0	0
66	Nwaru (2015)	31	2015	Mozambique	South																	1																		0	1	0	0	1	0	0	0	0
67	Parkkali (2013)	31	2013	Mozambique	South																	1																		0	0	0	0	1	0	0	0	0
68	Hemminki (2016)	31	2016	Mozambique	South																	1																		0	1	0	1	1	0	0	0	0
69	Bindt (2013)	37	2013	multicountry	Mixed											1	1																							0	0	0	0	0	1	0	0	0
70	Mezzano (2022)	38	2022	Uganda	East																								1											0	0	0	0	1	0	0	0	0
71	Bater (2020)	38	2020	Uganda	East																								1											0	0	0	0	1	0	0	0	0
72	Ali (2017)	42	2017	Malawi	South															1																				0	0	0	0	0	0	0	0	0
73	Althabe (2015)	43	2015	multicountry	Mixed													1												1										0	0	0	0	0	0	0	0	0
74	Althabe (2012)	43	2012	multicountry	Mixed													1												1										0	0	0	0	0	0	0	0	0
75	Klein (2016)	43	2016	multicountry	Mixed													1												1										0	0	0	0	0	0	0	0	0
76	Goldenberg (2016)	43	2016	multicountry	Mixed													1												1										0	0	0	0	0	0	0	0	0
77	Berrueta (2016)	43	2016	multicountry	Mixed													1												1										0	0	0	0	0	0	0	0	0
78	Althabe (2019)	44	2019	multicountry	Mixed							1																		1										0	0	0	0	0	0	0	1	0
79	Atukunda (2014)	47	2014	Uganda	East																								1											0	0	1	0	0	0	1	0	0
80	Callaghan-Gillespie (2017)	49	2017	Malawi	South															1																				0	0	0	0	1	0	0	0	0
81	Rotheram-Borus (2014)	50	2014	South Africa	South		1																																	0	1	0	0	0	0	0	0	0
82	van Heerden (2013)	50	2013	South Africa	South		1																																	0	1	0	0	0	0	0	0	0
83	Christodoulou (2019)	50	2019	South Africa	South		1																																	0	1	0	0	0	1	0	0	0
84	Tsai (2016)	50	2016	South Africa	South		1																																	0	1	0	0	0	1	0	0	0
85	Richter (2014)	50	2014	South Africa	South		1																																	0	1	0	0	0	1	0	0	0
86	Klingberg-Allvin (2015)	51	2015	Uganda	East																								1											0	0	1	0	0	0	0	0	0
87	Cleeve (2016)	51	2016	Uganda	East																								1											0	0	1	0	0	0	0	0	0
88	Zoleko-Manego (2021)	52	2021	multicountry	Mixed									1																										0	0	0	1	1	0	0	0	0
89	Huijben (2020)	52	2020	multicountry	Mixed	1								1				1				1																		0	0	0	1	0	0	0	0	0
90	Sicuri (2015)	52	2015	multicountry	Mixed	1								1								1						1												0	1	0	1	0	0	0	0	0
91	Gonzalez (2017)	52	2017	multicountry	Mixed																	1																		0	1	0	1	0	0	1	0	0
92	Mireku (2015)	52	2015	multicountry	Mixed	1																																		0	0	0	1	0	0	0	0	0
93	Gonzalez (2014)	52	2014	multicountry	Mixed													1				1						1												0	1	0	1	0	0	0	0	0
94	Gonzalez (2014)	52	2014	multicountry	Mixed	1								1								1						1												0	1	0	1	0	0	0	0	0
95	Accrombessi (2015)	52	2015	multicountry	Mixed	1																																		0	0	0	1	1	0	0	0	0
96	Ruperez (2016)	52	2016	multicountry	Mixed	1								1								1						1												0	0	0	1	0	0	0	0	0
97	Ouedraogo (2019)	52	2019	multicountry	Mixed	1								1								1						1												0	0	0	1	0	0	0	0	0
98	Haaland (2018)	52	2018	multicountry	Mixed													1																						0	1	0	1	0	0	0	0	0
99	Garrison (2021)	52	2021	multicountry	Mixed	1																																		0	0	0	1	0	0	0	0	0
100	Garrison (2022)	52	2022	multicountry	Mixed	1																																		0	0	0	1	0	0	0	0	0
101	Garrison (2022)	52	2022	multicountry	Mixed	1																																		0	0	0	1	0	1	0	0	0
102	Mombo-Ngoma (2017)	52	2017	multicountry	Mixed									1																										0	0	0	1	0	0	0	0	0
103	Mombo-Ngoma (2016)	52	2016	multicountry	Mixed	1								1								1						1												0	0	0	1	0	0	0	0	0
104	Hendrixson (2021)	54	2021	Sierra Leone	West																															1				0	0	0	1	1	0	0	0	0
105	Hendrixson (2018)	54	2018	Sierra Leone	West																															1				0	0	0	0	1	0	0	0	0
106	Mandell (2022)	55	2022	South Africa	South		1																																	1	1	0	0	0	1	0	0	0
107	Sifunda (2019)	55	2019	South Africa	South		1																																	0	1	0	0	0	0	0	0	0
108	Jones (2014)	55	2014	South Africa	South		1																																	0	1	0	0	0	0	0	0	0
109	Jones (2018)	55	2018	South Africa	South		1																																	0	1	0	0	1	1	0	0	0
110	Jones (2021)	55	2021	South Africa	South		1																																	0	1	0	0	0	0	0	0	0
111	Matseke (2021)	55	2021	South Africa	South		1																																	0	1	0	0	0	0	0	0	0
112	Matseke (2021)	55	2021	South Africa	South		1																																	0	1	0	0	0	0	0	0	0
113	Abbamonte (2020)	55	2020	South Africa	South		1																																	0	1	0	0	0	0	0	0	0
114	Peltzer (2020)	55	2020	South Africa	South		1																																	0	1	0	0	0	1	0	0	0
115	Choko (2019)	64	2019	Malawi	South															1																				0	1	0	0	0	0	0	0	0
116	Omer (2021)	65	2021	Nigeria	West																			1																0	0	0	0	0	0	0	0	0
117	Cockcroft (2018)	65	2018	Nigeria	West																			1																0	0	0	0	0	0	1	0	0
118	Cockcroft (2019)	65	2019	Nigeria	West																			1																1	0	0	0	0	0	1	0	0
119	Yang (2022)	70	2022	Tanzania	East																							1												0	0	0	0	1	0	0	0	0
120	Yang (2022)	70	2022	Tanzania	East																							1												0	0	0	0	1	0	0	0	0
121	Abioye (2020)	70	2020	Tanzania	East																							1												0	0	0	0	1	0	0	0	0
122	Etheredge (2015)	70	2015	Tanzania	East																							1												0	0	0	1	1	0	0	0	0
123	Ajibola (2017)	72	2017	Botswana	South			1																																0	1	0	0	0	0	0	0	0
124	Cassidy (2019)	72	2019	Botswana	South			1																																0	1	0	0	0	0	0	0	0
125	Ampofo (2018)	75	2018	Ghana	West											1																								0	0	0	1	0	0	0	0	0
126	Franklin (2018)	76	2018	multicountry	Mixed							1						1												1										0	0	0	0	0	0	0	0	0
127	McClure (2014)	76	2014	multicountry	Mixed							1						1												1										0	0	0	0	0	0	1	0	0
128	Figueroa (2020)	76	2020	multicountry	Mixed							1						1												1										0	0	0	0	0	0	0	0	0
129	Bauserman (2019)	76	2019	multicountry	Mixed							1						1												1										0	0	0	0	0	0	0	0	0
130	Goldenberg (2018)	76	2018	multicountry	Mixed							1						1												1										0	0	0	0	0	0	1	0	0
131	McDiehl (2021)	77	2021	Uganda	East																								1											0	0	0	0	0	0	0	0	0
132	Bebell (2017)	77	2017	Uganda	East																								1											0	0	0	0	0	0	0	0	0
133	Bebell (2018)	77	2018	Uganda	East																								1											0	1	0	0	0	0	1	0	0
134	Ngonzi (2018)	77	2018	Uganda	East																								1											0	0	0	0	0	0	0	0	0
135	Olofin (2016)	79	2016	Tanzania	East																							1												0	1	0	0	1	0	0	0	0
136	Manji (2016)	79	2016	Tanzania	East																							1												0	1	0	0	1	0	0	0	0
137	Sztam (2016)	79	2016	Tanzania	East																							1												0	1	0	0	1	0	0	0	0
138	Petraro (2018)	79	2018	Tanzania	East																							1												0	1	0	0	1	0	0	0	0
139	Duggan (2012)	79	2012	Tanzania	East																							1												0	1	0	0	1	0	0	0	0
140	Kupka (2013)	79	2013	Tanzania	East																							1												0	1	0	0	1	0	0	0	0
141	McDonald (2012)	79	2012	Tanzania	East																							1												0	1	0	0	1	0	0	0	0
142	Sudfeld (2015)	79	2015	Tanzania	East																							1												0	1	0	1	1	0	0	0	0
143	Byaruhanga (2015)	81	2015	Uganda	East																								1											0	0	0	0	0	0	0	0	0
144	Chetty (2016)	82	2016	South Africa	South		1																																	0	1	0	0	0	0	0	0	0
145	Chetty (2018)	82	2018	South Africa	South		1																																	0	1	0	0	0	0	0	0	0
146	Conti-Ramsden (2019)	84	2019	South Africa	South		1																																	1	0	0	0	0	0	0	0	0
147	Fernandes (2020)	86	2020	Uganda	East													1											1											0	0	0	1	0	0	0	0	0
148	Desai (2015)	86	2015	Kenya	East													1																						0	0	0	1	0	0	0	0	0
149	Roh (2020)	86	2020	Kenya	East													1																						0	0	0	1	0	0	0	0	0
150	Hill (2016)	86	2016	Kenya	East													1																						0	0	0	1	0	0	0	0	0
151	Vlassoff (2016)	87	2016	Senegal	West																					1														0	0	1	0	0	0	0	0	0
152	Diop (2016)	87	2016	Senegal	West																					1														0	0	1	0	0	0	0	0	0
153	Kayira (2012)	88	2012	Malawi	South															1																				0	1	0	0	1	0	0	0	0
154	Pollara (2015)	88	2015	Malawi	South															1																				0	1	0	0	1	0	0	0	0
155	Zadrozny (2017)	88	2017	Malawi	South															1																				0	1	0	0	1	0	0	0	0
156	Jamieson (2012)	88	2012	Malawi	South															1																				0	1	0	0	1	0	0	0	0
157	Mutucumarana (2017)	88	2017	Malawi	South															1																				0	1	0	0	1	0	0	0	0
158	Widen (2013)	88	2013	Malawi	South															1																				0	1	0	0	1	0	0	0	0
159	Flax (2014)	88	2014	Malawi	South															1																				0	1	0	0	1	0	0	0	0
160	Kessler (2018)	88	2018	Malawi	South															1																				0	1	0	0	1	0	0	0	0
161	Dow (2013)	88	2013	Malawi	South															1																				0	1	0	1	1	0	0	0	0
162	Elphinstone (2019)	89	2019	Malawi	South															1																				0	0	0	1	0	0	0	0	0
163	Taylor (2017)	89	2017	Malawi	South															1																				0	0	0	1	0	0	0	0	0
164	Weckman (2021)	89	2021	Malawi	South															1																				0	0	0	1	0	0	0	0	0
165	Madanitsa (2016)	89	2016	Malawi	South															1																				0	0	0	1	0	0	0	0	0
166	Tran (2021)	89	2021	Malawi	South															1																				0	0	0	1	0	0	0	0	0
167	Engebretsen (2014)	90	2014	multicountry	Mixed		1																						1									1		0	0	0	0	1	0	0	0	0
168	Mwapasa (2017)	94	2017	Malawi	South															1																				0	1	0	0	0	0	0	0	0
169	Milanzi (2020)	94	2020	Malawi	South															1																				0	1	0	0	0	0	0	0	0
170	van Lettow (2017)	97	2017	Malawi	South															1																				0	1	0	0	0	0	0	0	0
171	Phiri (2017)	97	2017	Malawi	South															1																				0	1	0	0	0	0	0	0	0
172	Rosenberg (2014)	97	2014	Malawi	South															1																				0	1	0	0	0	0	0	0	0
173	Cataldo (2017)	97	2017	Malawi	South															1																				0	1	0	0	0	0	0	0	0
174	Hosseinipour (2017)	97	2017	Malawi	South															1																				0	1	0	0	1	0	0	0	0
175	Kabue (2018)	98	2018	multicountry	Mixed													1						1																0	0	0	0	0	0	0	0	0
176	Sayinzoga (2021)	105	2021	Rwanda	Central																				1															0	0	0	0	0	0	0	0	0
177	Musabyimana (2019)	105	2019	Rwanda	Central																				1															0	0	0	0	0	0	0	0	0
178	Musange (2019)	105	2019	Rwanda	Central																				1															0	0	0	0	0	0	0	0	0
179	Nunes (2016)	106	2016	South Africa	South		1																																	0	1	0	0	0	0	0	0	0
180	Madhi (2018)	106	2018	South Africa	South		1																																	0	1	0	0	0	0	0	0	0
181	Nunes (2016)	106	2016	South Africa	South		1																																	0	0	0	0	0	0	0	0	0
182	Kochhar (2019)	106	2019	South Africa	South		1																																	1	0	0	0	0	0	0	0	0
183	Madhi (2014)	106	2014	South Africa	South		1																																	0	1	0	0	0	0	0	0	0
184	Mutsaerts (2016)	106	2016	South Africa	South		1																																	0	0	0	0	0	0	0	0	0
185	Simoes (2019)	106	2019	South Africa	South		1																																	0	0	0	0	0	0	0	0	0
186	Madhi (2018)	107	2018	multicountry	Mixed		1															1																		0	0	0	0	0	0	0	0	0
187	McDonald (2016)	108	2016	Tanzania	East																							1												0	0	0	0	1	0	0	0	0
188	Perumal (2022)	108	2022	Tanzania	East																							1												0	0	0	0	1	0	0	0	0
189	Mosha (2017)	108	2017	Tanzania	East																							1												0	0	0	0	1	0	0	0	0
190	Sudfeld (2019)	108	2019	Tanzania	East																							1												0	0	0	0	1	1	0	0	0
191	Changamire (2015)	108	2015	Tanzania	East																							1												0	1	0	0	1	0	0	0	0
192	McDonald (2015)	108	2015	Tanzania	East																							1												0	0	0	0	1	0	0	0	0
193	Madzorera (2020)	108	2020	Tanzania	East																							1												0	0	0	0	1	0	0	0	0
194	Darling (2017)	108	2017	Tanzania	East																							1												0	0	0	0	1	0	0	0	0
195	Darling (2014)	108	2014	Tanzania	East																							1												1	0	0	0	1	0	0	0	0
196	Sania (2015)	108	2015	Tanzania	East																							1												0	0	0	0	1	0	0	0	0
197	Sania (2014)	108	2014	Tanzania	East																							1												0	0	0	0	1	0	0	0	0
198	Bone (2021)	109	2021	Mozambique	South																	1																		1	0	0	0	0	0	0	0	0
199	Aukes (2021)	109	2021	Mozambique	South																	1																		1	0	0	0	0	0	1	0	0
200	Kinney (2016)	109	2016	Nigeria	West																	1		1																1	0	0	0	0	0	1	0	0
201	Sevene (2021)	109	2021	Mozambique	South																	1																		1	0	0	0	0	0	1	0	1
202	Makanga (2017)	109	2017	Mozambique	South																	1																		1	0	0	0	0	0	0	0	0
203	Adepoju (2021)	109	2021	Nigeria	West																			1																1	0	0	0	0	0	0	0	0
204	von Dadelszen (2020)	109	2020	Mozambique	South																	1																		1	0	0	0	0	0	0	0	0
205	Khowaja (2016)	109	2016	Nigeria	West																	1		1																1	0	0	0	0	0	1	0	0
206	Magee (2019)	109	2019	Nigeria	West																	1		1																1	0	0	0	0	0	0	0	0
207	Mangwi (2016)	111	2016	Uganda	East																								1											0	0	0	0	1	0	0	0	0
208	Smartt (2016)	115	2016	Ethiopia	East								1																											0	0	0	0	0	1	0	0	0
209	Mekonnen (2018)	115	2018	Ethiopia	East								1																											0	0	0	0	0	1	0	0	0
210	Mekonnen (2019)	115	2019	Ethiopia	East								1																											0	0	0	0	0	1	0	0	0
211	Ndibazza (2013)	117	2013	Uganda	East																								1											0	0	0	1	0	0	0	0	0
212	Tweyongyere (2013)	117	2013	Uganda	East																								1											0	0	0	0	0	0	0	0	0
213	Namara (2017)	117	2017	Uganda	East																								1											0	0	0	0	0	0	0	0	0
214	Kizito (2013)	117	2013	Uganda	East																								1											0	1	0	1	0	0	0	0	0
215	Ndibazza (2012)	117	2012	Uganda	East																								1											0	0	0	0	0	0	0	0	0
216	Muhangi (2013)	117	2013	Uganda	East																								1											0	1	0	1	0	0	0	0	0
217	Mpairwe (2014)	117	2014	Uganda	East																								1											0	0	0	0	0	0	0	0	0
218	Webb (2012)	117	2012	Uganda	East																								1											0	1	0	0	0	0	0	0	0
219	Nash (2017)	117	2017	Uganda	East																								1											0	0	0	0	0	0	0	0	0
220	Mushamiri (2020)	119	2020	Kenya	East													1																						0	1	0	0	0	0	0	0	0
221	Nyamasege (2019)	122	2019	Kenya	East													1																						0	0	0	0	1	0	0	0	0
222	Dukes (2017)	124	2017	South Africa	South		1																																	0	0	0	0	0	0	0	0	0
223	Odendaal (2021)	124	2021	South Africa	South		1																																	0	0	0	0	0	0	0	0	0
224	Myers (2017)	124	2017	South Africa	South		1																																	1	0	0	0	0	0	0	0	0
225	Odendaal (2019)	124	2019	South Africa	South		1																																	0	0	0	0	0	0	0	0	0
226	Dukes (2014)	124	2014	South Africa	South		1																																	0	0	0	0	0	0	0	0	0
227	Firestein (2022)	124	2022	South Africa	South		1																																	0	0	0	0	0	0	0	0	0
228	Odeny (2019)	125	2019	Kenya	East													1																						0	1	0	0	0	0	0	0	0
229	Tagbor (2015)	126	2015	multicountry	Mixed										1	1					1																	1		0	0	0	1	0	0	0	0	0
230	Williams (2016)	126	2016	multicountry	Mixed										1	1					1																	1		0	0	0	1	0	0	0	0	0
231	Watt (2019)	129	2019	Tanzania	East																							1												0	1	0	0	0	0	0	0	0
232	Watt (2021)	129	2021	Tanzania	East																							1												0	1	0	0	0	0	0	0	0
233	Weobong (2015)	130	2015	Ghana	West											1																								0	0	0	0	0	1	0	0	0
234	Weobong (2014)	130	2014	Ghana	West											1																								0	0	0	0	1	1	0	0	0
235	Weobong (2015)	130	2015	Ghana	West											1																								0	0	0	0	0	1	0	0	0
236	Weobong (2014)	130	2014	Ghana	West											1																								0	0	0	0	0	1	0	0	0
237	Kamala (2019)	133	2019	Tanzania	East																							1												0	0	0	0	0	0	0	0	0
238	Katiti (2016)	134	2016	Tanzania	East																							1												0	0	0	0	0	0	0	0	0
239	Sigalla (2017)	134	2017	Tanzania	East																							1												0	0	0	0	0	0	0	0	0
240	Rogathi (2017)	134	2017	Tanzania	East																							1												0	0	0	0	0	1	0	0	0
241	Sigalla (2018)	134	2018	Tanzania	East																							1												0	0	0	0	0	0	0	0	0
242	Chandra (2013)	135	2013	multicountry	Mixed	1												1		1								1	1											0	0	0	1	0	0	0	0	0
243	Kimani (2016)	135	2016	multicountry	Mixed	1												1		1								1	1											0	0	0	1	0	0	0	0	0
244	Pintye (2017)	136	2017	Kenya	East													1																						0	1	0	0	0	0	0	0	0
245	Begnel (2021)	136	2021	Kenya	East													1																						0	1	0	0	0	0	0	0	0
246	Ravindran (2021)	136	2021	Kenya	East													1																						0	1	0	0	0	0	0	1	0
247	Sabo (2020)	136	2020	Kenya	East													1																						0	1	0	0	0	0	0	0	0
248	Kinuthia (2015)	136	2015	Kenya	East													1																						0	1	0	0	0	0	0	1	0
249	Pintye (2017)	136	2017	Kenya	East													1																						0	0	0	0	0	0	0	1	0
250	Kinuthia (2017)	136	2017	Kenya	East													1																						0	1	0	0	0	0	0	0	0
251	Warr (2019)	136	2019	Kenya	East													1																						0	1	0	0	0	0	0	1	0
252	Smithmyer (2021)	137	2021	Zambia	South																									1										0	1	0	0	0	0	0	0	0
253	Price (2019)	137	2019	Zambia	South																									1										0	1	0	0	0	0	0	0	0
254	Price (2019)	137	2019	Zambia	South																									1										0	1	0	0	0	0	0	0	0
255	Rittenhouse (2019)	137	2019	Zambia	South																									1										0	0	0	0	0	0	0	0	0
256	Price (2021)	137	2021	Zambia	South																									1										1	1	0	0	0	0	0	0	0
257	Rittenhouse (2021)	137	2021	Zambia	South																									1										0	1	0	0	0	0	0	0	0
258	Price (2019)	137	2019	Zambia	South																									1										0	0	0	0	0	0	0	0	0
259	Price (2022)	137	2022	Zambia	South																									1										0	1	0	0	0	0	0	0	0
260	Webster (2022)	137	2022	Zambia	South																									1										0	1	0	0	0	0	0	1	0
261	Rollins (2013)	138	2013	South Africa	South		1																																	0	1	0	0	1	0	0	0	0
262	Chetty (2014)	138	2014	South Africa	South		1																																	0	1	0	0	1	0	0	0	0
263	Nambozi (2019)	140	2019	multicountry	Mixed											1				1										1								1		0	0	0	1	0	0	0	0	0
264	Pekyi (2016)	140	2016	multicountry	Mixed											1				1										1								1		0	0	0	1	0	0	0	0	0
265	Nambozi (2015)	140	2015	multicountry	Mixed											1				1										1								1		0	0	0	1	0	0	0	0	0
266	Unger (2019)	140	2019	multicountry	Mixed											1				1										1								1		0	0	0	1	0	0	0	0	0
267	Victora (2015)	141	2015	Kenya	East													1																						0	0	0	0	0	0	0	0	0
268	Papageorghiou (2016)	141	2016	Kenya	East													1																						0	0	0	0	0	0	0	0	0
269	Villar (2013)	141	2013	Kenya	East													1																						0	0	0	0	1	0	0	0	0
270	Briand (2015)	142	2015	Benin	West	1																																		0	0	0	1	0	0	0	0	0
271	Gulmezoglu (2012)	144	2012	multicountry	Mixed		1											1											1											0	0	1	0	0	0	0	0	0
272	Tomlinson (2018)	145	2018	South Africa	South		1																																	0	0	0	0	0	1	0	0	0
273	Tomlinson (2015)	145	2015	South Africa	South		1																																	0	0	0	0	0	1	0	0	0
274	Rotheram-Borus (2019)	145	2019	South Africa	South		1																																	0	1	0	0	1	1	0	0	0
275	Rotheram-Borus (2019)	145	2019	South Africa	South		1																																	0	0	0	0	0	0	0	0	0
276	Tomlinson (2016)	145	2016	South Africa	South		1																																	0	0	0	0	0	1	0	0	0
277	Christodoulou (2022)	145	2022	South Africa	South		1																																	0	0	0	0	0	0	0	0	0
278	Powis (2016)	147	2016	Botswana	South			1																																0	1	0	0	0	0	0	0	0
279	Wang (2013)	147	2013	Botswana	South			1																																0	1	0	0	0	0	0	0	0
280	Valea (2012)	148	2012	Burkina Faso	West																																	1		0	0	0	1	0	0	0	0	0
281	Toe (2015)	148	2015	Burkina Faso	West																																	1		0	0	0	0	1	0	0	0	0
282	Jessani (2021)	150	2021	multicountry	Mixed							1						1												1										0	0	0	0	0	0	0	0	0
283	Hoffman (2020)	150	2020	multicountry	Mixed							1						1												1										1	0	0	0	0	0	0	0	0
284	Bauserman (2022)	150	2022	multicountry	Mixed							1						1												1										0	0	0	1	0	0	0	0	0
285	Hall (2018)	152	2018	Malawi	South															1																				0	0	0	0	0	1	0	0	0
286	Leight (2018)	153	2018	Nigeria	West																			1																0	0	0	0	0	0	0	0	0
287	Fall (2015)	155	2015	South Africa	South		1																																	0	0	0	0	0	0	0	0	0
288	Slemming (2017)	155	2017	South Africa	South		1																																	0	0	0	0	1	0	0	0	0
289	Pradeilles (2015)	155	2015	South Africa	South		1																																	0	0	0	0	0	0	0	0	0
290	Ezeanolue (2013)	156	2013	Nigeria	West																			1																0	1	0	0	0	0	0	0	0
291	Ezeanolue (2015)	156	2015	Nigeria	West																			1																0	1	0	0	0	0	0	0	0
292	Pharr (2016)	156	2016	Nigeria	West																			1																0	1	0	0	0	0	0	0	0
293	Ezeanolue (2017)	156	2017	Nigeria	West																			1																0	1	0	0	0	0	0	0	0
294	Kalinjuma (2020)	157	2020	Tanzania	East																							1												0	1	0	1	0	0	0	0	0
295	Pitchik (2018)	157	2018	Tanzania	East																							1												0	0	0	0	1	0	0	0	0
296	Grilo (2018)	158	2018	Uganda	East																								1											0	1	0	0	0	0	0	0	0
297	Litwin (2015)	158	2015	Uganda	East																								1											0	1	0	0	0	0	0	0	0
298	Hoffman (2018)	159	2018	multicountry	Mixed		1													1								1	1	1	1									0	1	0	0	1	0	0	0	0
299	Boivin (2019)	159	2019	multicountry	Mixed															1									1											0	1	0	0	1	0	0	0	0
300	Flynn (2018)	159	2018	multicountry	Mixed		1													1								1	1	1	1									0	1	0	0	1	0	0	0	0
301	Joseph (2022)	162	2022	South Africa	South		1																																	0	1	0	0	0	0	0	0	0
302	Malaba (2017)	162	2017	South Africa	South		1																																	0	1	0	0	0	0	0	0	0
303	le Roux (2019)	162	2019	South Africa	South		1																																	0	1	0	0	1	0	0	0	0
304	Bengtson (2021)	162	2021	South Africa	South		1																																	1	1	0	0	0	0	0	0	0
305	le Roux (2019)	162	2019	South Africa	South		1																																	0	1	0	0	1	0	0	0	0
306	Brittain (2019)	162	2019	South Africa	South		1																																	0	1	0	0	0	0	0	0	0
307	Phillips (2020)	162	2020	South Africa	South		1																																	0	1	0	0	0	0	0	0	0
308	Lesosky (2017)	162	2017	South Africa	South		1																																	0	1	0	0	0	0	0	0	0
309	Myer (2016)	162	2016	South Africa	South		1																																	0	1	0	0	1	0	0	0	0
310	Maman (2014)	163	2014	South Africa	South		1																																	0	1	0	0	0	0	0	0	0
311	Moodley (2015)	163	2015	South Africa	South		1																																	0	1	0	0	0	0	0	1	0
312	Moodley (2017)	163	2017	South Africa	South		1																																	0	1	0	0	0	0	0	1	0
313	Maise (2018)	163	2018	South Africa	South		1																																	0	1	0	0	0	0	0	0	0
314	Pasha (2018)	164	2018	multicountry	Mixed							1						1												1										0	0	0	0	0	0	1	0	0
315	Bucher (2015)	164	2015	multicountry	Mixed													1												1										0	0	0	0	0	0	0	0	0
316	Harrison (2015)	164	2015	multicountry	Mixed													1												1										0	0	0	0	0	0	1	0	1
317	Saleem (2014)	164	2014	multicountry	Mixed							1						1												1										0	0	0	0	0	0	1	0	0
318	Harrison (2017)	164	2017	multicountry	Mixed							1						1												1										0	0	0	0	0	0	1	0	0
319	Althabe (2015)	164	2015	multicountry	Mixed													1												1										0	0	0	0	0	0	1	0	0
320	Garces (2020)	164	2020	multicountry	Mixed							1																												0	0	0	0	0	0	0	0	0
321	McClure (2018)	164	2018	multicountry	Mixed							1						1												1										0	0	0	0	0	0	0	0	0
322	Naqvi (2022)	164	2022	multicountry	Mixed							1						1												1										0	0	0	0	0	0	0	0	0
323	Saleem (2020)	164	2020	multicountry	Mixed							1						1												1										0	0	0	0	0	0	0	0	0
324	Kunkel (2019)	164	2019	multicountry	Mixed													1																						0	0	0	0	0	0	0	0	0
325	Shukla (2020)	164	2020	multicountry	Mixed							1						1												1										0	0	0	0	0	0	0	0	0
326	McClure (2020)	164	2020	multicountry	Mixed							1						1												1										0	0	0	0	0	0	0	0	0
327	McClure (2015)	164	2015	multicountry	Mixed													1												1										0	0	0	0	0	0	0	0	0
328	McClure (2020)	164	2020	multicountry	Mixed							1						1												1										0	0	0	0	0	0	1	0	0
329	Tikmani (2019)	164	2019	multicountry	Mixed													1												1										0	0	0	0	0	0	0	0	0
330	Aziz (2020)	164	2020	multicountry	Mixed							1						1												1										0	0	0	0	0	0	1	0	0
331	Bostrom (2012)	166	2012	multicountry	Mixed	1																						1												0	0	0	1	0	0	0	0	0
332	Briand (2016)	166	2016	multicountry	Mixed	1																						1												0	0	0	1	0	0	0	0	0
333	Nouatin (2015)	166	2015	multicountry	Mixed																							1												0	0	0	1	0	0	0	0	0
334	Gbedande (2013)	166	2013	multicountry	Mixed	1																						1												0	0	0	1	0	0	0	0	0
335	Ibitokou (2012)	166	2012	multicountry	Mixed	1																						1												0	0	0	1	0	0	0	0	0
336	Ndam (2015)	166	2015	multicountry	Mixed	1																						1												0	0	0	1	0	0	0	0	0
337	Dambrun (2022)	166	2022	multicountry	Mixed	1																						1												0	0	0	1	0	0	0	0	0
338	Ibitokou (2014)	166	2014	multicountry	Mixed	1																						1												0	0	0	1	0	0	0	0	0
339	Doritchamou (2018)	166	2018	multicountry	Mixed	1																						1												0	0	0	1	0	0	0	0	0
340	Cottrell (2015)	166	2015	multicountry	Mixed	1																						1												0	0	0	1	0	0	0	0	0
341	Spangler (2014)	167	2014	Kenya	East													1																						0	1	0	0	0	0	0	0	0
342	Washington (2015)	167	2015	Kenya	East													1																						0	1	0	0	0	0	0	0	0
343	Turan (2015)	167	2015	Kenya	East													1																						0	1	0	0	0	0	0	0	0
344	Turan (2012)	167	2012	Kenya	East													1																						0	1	0	0	0	0	0	0	0
345	Sudfeld (2017)	168	2017	Tanzania	East																							1												0	1	0	0	1	0	1	0	0
346	Quinn (2022)	168	2022	Tanzania	East																							1												0	1	0	0	1	0	0	0	0
347	Sudfeld (2022)	168	2022	Tanzania	East																							1												0	1	0	0	1	0	0	0	0
348	Park (2021)	174	2021	Zambia	South																									1										0	0	0	0	0	0	0	0	0
349	Semrau (2016)	174	2016	Zambia	South																									1										0	0	0	0	0	0	0	0	0
350	Souza (2018)	175	2018	Uganda	East																			1					1											0	0	0	0	0	0	0	0	0
351	de Souza (2019)	175	2019	Uganda	East																			1					1											0	0	0	0	0	0	0	0	0
352	Souza (2015)	175	2015	Uganda	East																			1					1											0	0	0	0	0	0	0	0	0
353	Kwegyir-Afful (2018)	180	2018	Ghana	West											1																								0	0	0	0	0	0	0	0	0
354	Marwa (2019)	181	2019	Kenya	East													1																						0	1	0	0	0	0	0	0	0
355	Bork (2013)	184	2013	multicountry	Mixed		1											1																				1		0	1	0	0	1	0	0	0	0
356	Sartorius (2013)	184	2013	multicountry	Mixed		1											1																				1		0	1	0	0	0	0	0	0	0
357	Vyankandondera (2019)	184	2019	multicountry	Mixed													1																						0	1	0	0	0	0	0	1	0
358	Tinto (2015)	186	2015	multicountry	Mixed													1				1																1		0	0	0	1	0	0	0	0	0
359	Ijumba (2015)	192	2015	South Africa	South		1																																	0	1	0	0	1	0	0	0	0
360	Tomlinson (2014)	192	2014	South Africa	South		1																																	0	1	0	0	1	1	0	0	0
361	Kaaya (2016)	195	2016	Tanzania	East																							1												0	1	0	0	1	1	0	0	0
362	Khavari (2014)	195	2014	Tanzania	East																							1												0	1	0	0	1	0	0	0	0
363	Finkelstein (2012)	195	2012	Tanzania	East																							1												0	1	0	0	1	0	0	0	0
364	Olofin (2014)	195	2014	Tanzania	East																							1												0	1	0	1	1	0	0	0	0
365	Schwartz (2016)	198	2016	Malawi	South															1																				0	1	0	0	1	0	0	0	0
366	Pell (2014)	199	2014	Ghana	West											1																								0	0	0	1	0	0	0	0	0
367	Oladapo (2020)	201	2020	multicountry	Mixed													1						1																0	0	0	0	0	0	0	0	0
368	The World Health Organization... (2019)	201	2019	multicountry	Mixed													1						1																0	0	0	0	0	0	0	0	0
369	Ezeamama (2014)	305	2014	Tanzania	East																							1												0	1	0	1	0	0	0	0	0
370	Odedina (2018)	318	2018	Nigeria	West																			1																0	0	0	0	0	0	0	0	0
371	Allanson (2018)	326	2018	South Africa	South		1																																	0	0	0	0	0	0	0	0	0
372	Antwi (2017)	327	2017	Ghana	West											1																								1	0	0	0	0	0	0	0	0
373	De Groot (2019)	328	2019	Ghana	West											1																								0	0	0	0	0	0	1	0	0
374	Weber (2020)	328	2020	Ghana	West											1																								0	0	0	0	0	0	0	0	0	1
375	Antwi (2018)	328	2018	Ghana	West											1																								1	0	0	0	0	0	0	0	0
376	Van Der Linden (2016)	328	2016	Ghana	West											1																								1	0	0	0	0	0	0	0	0
377	Browne (2015)	328	2015	Ghana	West											1																								1	0	0	0	0	0	0	0	0
378	Assefa (2012)	330	2012	Ethiopia	East								1																											0	0	1	0	0	0	0	1	0
379	Beaton (2019)	331	2019	Uganda	East																								1											1	0	0	0	0	0	1	0	0
380	Bitew (2017)	335	2017	Ethiopia	East								1																											0	0	0	0	0	1	0	0	0
381	Bitew (2017)	335	2017	Ethiopia	East								1																											0	0	0	0	0	1	0	0	0
382	Bitew (2019)	335	2019	Ethiopia	East								1																											0	0	0	0	0	1	0	0	0
383	Chaponda (2016)	343	2016	Zambia	South																									1										0	0	0	1	0	0	0	1	0
384	Chico (2017)	343	2017	Zambia	South																									1										0	0	0	1	0	0	0	1	0
385	Chomba (2017)	345	2017	multicountry	Mixed							1																		1										0	0	0	0	0	0	0	0	0
386	De Schacht (2014)	348	2014	Mozambique	South																	1																		0	1	0	0	0	0	0	0	0
387	Dellicour (2015)	350	2015	Kenya	East													1																						0	0	0	1	0	0	0	0	0
388	Dellicour (2016)	350	2016	Kenya	East													1																						0	1	0	1	0	0	0	0	0
389	Desai (2016)	352	2016	multicountry	Mixed													1		1	1									1								1		0	0	0	1	0	0	0	0	0
390	Eliason (2018)	355	2018	Ghana	West											1																								0	0	0	0	1	0	0	0	0
391	Fatti (2016)	357	2016	South Africa	South		1																																	0	1	0	0	0	0	0	0	0
392	Fatti (2017)	358	2017	South Africa	South		1																																	0	1	0	0	0	0	0	0	0
393	Haftu (2018)	361	2018	Ethiopia	East								1																											0	0	0	0	0	0	0	0	0
394	Holm-Larsen (2019)	362	2019	Tanzania	East																							1												0	0	0	0	1	1	0	0	0
395	Laar (2013)	367	2013	Ghana	West											1																								0	1	0	1	0	0	0	0	0
396	Laing (2020)	368	2020	Gambia	West										1																									0	0	0	0	0	0	0	0	0
397	Laing (2020)	368	2020	Gambia	West										1																									0	0	0	0	0	0	0	0	0
398	Li (2014)	370	2014	Tanzania	East																							1												0	1	0	0	1	0	1	0	0
399	Li (2016)	371	2016	Tanzania	East																							1												0	1	0	0	0	0	0	0	0
400	Lince-Deroche (2017)	372	2017	South Africa	South		1																																	0	0	0	0	0	0	0	0	0
401	Linguissi (2012)	373	2012	Burkina Faso	West																																	1		0	1	0	0	0	0	0	0	0
402	Mosha (2014)	380	2014	Tanzania	East																							1												0	0	0	0	1	0	0	0	0
403	Muche (2020)	382	2020	Ethiopia	East								1																											1	0	1	0	0	0	1	0	0
404	Nkhoma (2012)	383	2012	Malawi	South															1																				0	1	0	1	0	0	0	0	0
405	Ntambue (2016)	384	2016	DRC	Central							1																												0	0	0	0	0	0	1	0	1
406	Nyawanda (2020)	386	2020	Kenya	East													1																						0	1	0	0	0	0	0	0	0
407	Tukei (2020)	408	2020	Lesotho	South														1																					0	1	0	0	1	0	0	0	0
408	Tiam (2019)	408	2019	Lesotho	South														1																					0	1	0	0	0	0	0	0	0
409	Tsoka-Gwegweni (2013)	410	2013	South Africa	South		1																																	0	0	0	1	0	0	0	0	0
410	Tunkyi (2018)	411	2018	South Africa	South		1																																	0	1	0	0	0	0	0	0	0
411	Debelew (2020)	412	2020	Ethiopia	East								1																											0	0	0	0	0	0	0	0	0
412	Tura (2014)	412	2014	Ethiopia	East								1																											0	0	0	0	0	0	1	0	1
413	Zillmer (2017)	500	2017	Ethiopia	East								1																											0	0	0	0	1	0	0	0	0
414	Woldetensay (2021)	500	2021	Ethiopia	East								1																											0	0	0	0	1	1	0	0	0
415	Woldetensay (2018)	500	2018	Ethiopia	East								1																											0	0	0	0	1	1	0	0	0
416	Yirgu (2017)	501	2017	Ethiopia	East								1																											0	0	0	0	0	0	0	0	0
417	Roro (2018)	501	2018	Ethiopia	East								1																											0	0	0	0	0	0	0	0	0
418	Yirgu (2016)	501	2016	Ethiopia	East								1																											0	0	0	0	0	0	0	0	0
419	Nathan (2018)	502	2018	multicountry	Mixed								1							1									1	1	1					1				1	0	1	0	0	0	1	0	0
420	Vousden (2018)	502	2018	multicountry	Mixed								1																		1									1	0	1	0	0	0	1	0	0
421	Vousden (2020)	502	2020	multicountry	Mixed								1							1									1	1	1					1				1	0	1	0	0	0	1	0	0
422	Vousden (2019)	502	2019	multicountry	Mixed								1							1									1	1	1					1				1	0	1	0	0	0	0	0	0
423	Mangwiro (2014)	503	2014	Zimbabwe	South																										1									0	1	0	0	0	0	0	0	0
424	Joseph (2017)	503	2017	Zimbabwe	South																										1									0	1	0	0	1	0	0	0	0
425	Erlwanger (2017)	503	2017	Zimbabwe	South																										1									0	1	0	0	1	0	0	0	0
426	de Beer (2020)	504	2020	South Africa	South		1																																	0	1	0	0	0	0	0	0	0
427	Scanlon (2021)	506	2021	Kenya	East													1																						0	0	0	0	0	0	0	0	0
428	Tukei (2021)	507	2021	Lesotho	South														1																					0	1	0	0	0	0	0	0	0
429	Ngandu (2021)	508	2021	South Africa	South		1																																	0	0	0	0	0	0	0	0	0
430	Redinger (2018)	508	2018	South Africa	South		1																																	0	0	0	0	0	1	0	0	0
431	Khan (2016)	508	2016	South Africa	South		1																																	0	0	0	0	0	0	0	0	0
432	Redinger (2021)	508	2021	South Africa	South		1																																	0	0	0	0	0	1	0	0	0
433	De Beaudrap (2013)	509	2013	Uganda	East																								1											0	0	0	1	0	0	0	0	0
434	De Beaudrap (2016)	509	2016	Uganda	East																								1											0	0	0	1	0	0	0	0	0
435	Mubangizi (2022)	510	2022	Uganda	East																								1											0	0	0	0	0	0	0	0	0
436	Webber (2022)	511	2022	Tanzania	East																							1												0	0	0	0	0	0	0	0	0
437	Ononge (2015)	512	2015	Uganda	East																								1											0	1	1	0	0	0	0	0	0
438	Ononge (2014)	512	2014	Uganda	East																								1											0	0	0	0	0	0	0	0	0
439	Ononge (2016)	512	2016	Uganda	East																								1											0	1	1	0	0	0	0	0	0
440	Ochieng (2019)	513	2019	Kenya	East													1																						0	0	0	0	0	0	0	0	0
441	Vanhuyse (2022)	513	2022	Kenya	East													1																						0	0	0	0	0	0	0	0	0
442	Oakley (2021)	514	2021	Uganda	East																								1											0	0	0	0	0	0	0	0	0
443	Mitku (2021)	515	2021	South Africa	South		1																																	0	0	0	0	0	0	0	0	0	1
444	Jeena (2020)	515	2020	South Africa	South		1																																	0	0	0	0	0	0	0	0	0	1
445	Flanagan (2022)	516	2022	Ethiopia	East								1																											0	0	0	0	0	0	0	0	0	1
446	Tesfaye (2021)	516	2021	Ethiopia	East								1																											0	1	0	0	0	0	0	0	0
447	Walles (2022)	516	2022	Ethiopia	East								1																											0	0	0	0	0	0	0	0	0
448	Malaba (2021)	517	2021	South Africa	South		1																																	0	1	0	0	0	0	0	0	0
449	Madlala (2020)	517	2020	South Africa	South		1																																	0	1	0	0	0	0	0	0	0
450	Malaba (2018)	517	2018	South Africa	South		1																																	0	1	0	0	0	0	0	0	0
451	Malaba (2022)	517	2022	South Africa	South		1																																	0	1	0	0	0	0	0	0	0
452	Kim (2012)	518	2012	Zambia	South																									1										0	1	0	0	0	0	0	0	0
453	Audet (2018)	519	2018	Mozambique	South																	1																		0	1	0	0	1	0	0	0	0
454	Arach (2021)	520	2021	Uganda	East																								1											0	0	0	0	0	0	0	0	0
455	de Kok (2022)	521	2022	Burkina Faso	West																																	1		0	0	0	0	1	0	0	0	0
456	Zerfu (2018)	522	2018	Ethiopia	East								1																											0	0	0	0	0	0	1	0	0
457	Zerfu (2017)	522	2017	Ethiopia	East								1																											0	0	0	0	0	0	1	0	0
458	van den Broek (2014)	523	2014	Malawi	South															1																				0	1	0	1	1	0	0	0	0
459	Hirudayakanth (2021)	524	2021	Malawi	South															1																				0	1	0	0	1	0	0	0	0
460	Dadabhai (2019)	524	2019	Malawi	South															1																				0	1	0	0	0	0	0	0	0
461	Penfold (2014)	525	2014	Tanzania	East																							1												0	0	0	0	1	0	0	0	0
462	Harrington (2021)	526	2021	Malawi	South															1																				0	1	0	0	0	1	0	0	0
463	Bhushan (2022)	526	2022	Malawi	South															1																				0	1	0	0	0	1	0	0	0
464	Shimakawa (2022)	527	2022	Cameroon	West					1																														0	0	0	0	0	0	0	1	0
465	Pastakia (2021)	528	2021	Kenya	East													1																						0	1	0	0	0	0	0	0	0
466	Thompson (2022)	529	2022	DRC	Central							1																												0	1	0	0	0	0	0	1	0
467	Zotova (2022)	529	2022	DRC	Central							1																												0	1	0	0	0	1	0	0	0
468	Tembo (2020)	530	2020	Zambia	South																									1										1	0	1	0	0	0	0	0	0
469	Kwena (2021)	531	2021	Kenya	East													1																						0	1	0	0	0	0	0	0	0
470	Bishop (2019)	532	2019	multicountry	Mixed	1	1		1	1	1	1	1		1	1		1			1		1	1				1	1	1	1	1	1						1	0	0	0	0	0	0	1	0	0
471	Dwarkanath (2021)	533	2021	Tanzania	East																							1												1	0	0	0	1	0	0	0	0
472	Choko (2021)	534	2021	Malawi	South															1																				0	1	0	0	0	0	0	0	0
473	Jung (2021)	535	2021	multicountry	Mixed																					1						1								0	0	0	0	0	0	0	0	0
474	Huynh (2021)	535	2021	multicountry	Mixed																					1						1								0	0	0	0	0	0	0	0	0
475	Duri (2021)	536	2021	Zimbabwe	South																										1									0	1	0	0	0	0	0	0	0
476	Medina-Marino (2022)	537	2022	South Africa	South		1																																	0	0	0	0	0	0	0	1	0
477	Otieno (2018)	538	2018	multicountry	Mixed													1											1											0	0	0	0	0	0	0	0	0
478	Aksunger (2022)	539	2022	Kenya	East													1																						0	0	0	0	0	0	0	0	0
479	Sando (2014)	541	2014	Tanzania	East																							1												0	1	0	0	0	0	0	0	0
480	Rose (2021)	542	2021	Uganda	East																								1											0	1	0	0	0	0	0	0	0
481	Korte (2020)	542	2020	Uganda	East																								1											0	1	0	0	0	0	0	0	0
482	Korte (2019)	542	2019	Uganda	East																								1											0	1	0	0	0	0	0	0	0
483	Matovu (2018)	542	2018	Uganda	East																								1											0	1	0	0	0	0	0	0	0
484	Vrana-Diaz (2021)	542	2021	Uganda	East																								1											0	1	0	0	0	0	0	0	0
485	Cohen (2021)	543	2021	multicountry	Mixed		1	1										1		1									1	1	1			1						0	1	0	0	0	0	0	0	0
486	Moran (2022)	544	2022	South Africa	South		1																																	0	1	0	0	0	0	0	0	0
487	Miller (2022)	544	2022	South Africa	South		1																																	0	1	0	0	0	0	0	0	0
488	Mtove (2022)	545	2022	multicountry	Mixed													1		1								1												0	0	0	0	1	0	0	0	0
489	Population-based rates,... (2022)	546	2022	multicountry	Mixed											1												1		1										0	0	0	0	0	0	0	0	0
490	Simplified models to... (2021)	546	2021	multicountry	Mixed											1												1		1										0	0	0	0	0	0	0	0	0
491	Adeoye (2022)	547	2022	Nigeria	West																			1																0	0	0	0	0	1	0	0	0
492	Eleje (2020)	548	2020	Nigeria	West																			1																0	1	0	0	0	0	0	1	0
493	Vannevel (2022)	549	2022	multicountry	Mixed		1									1		1							1															0	0	0	0	0	0	0	0	0
494	Kim (2013)	550	2013	Malawi	South															1																				0	1	0	0	0	0	0	0	0
495	Mahamar (2021)	551	2021	Mali	West																1																			0	0	0	1	0	0	0	0	0
496	Milln (2021)	552	2021	Uganda	East																								1											0	0	0	0	0	0	0	0	0
497	Milln (2020)	552	2020	Uganda	East																								1											0	0	0	0	0	0	0	0	0
498	Kassa (2021)	553	2021	Ethiopia	East								1																											1	0	0	0	0	1	1	0	0
499	Sacks (2021)	554	2021	multicountry	Mixed											1								1											1					0	0	0	0	0	0	0	0	0
500	Nyanza (2020)	556	2020	Tanzania	East																							1												0	0	0	0	0	0	0	0	0	1
501	Oghenetega (2022)	557	2022	Nigeria	West																			1																0	0	0	0	0	0	0	0	0	1
502	Moyo (2021)	558	2021	South Africa	South		1																																	0	1	0	0	1	0	0	0	0
503	Kalisa (2016)	559	2016	Rwanda	Central																				1															0	0	0	0	0	0	1	0	1
504	Wang (2016)	560	2016	Zambia	South																									1										0	0	0	0	0	0	0	0	0
505	Ahlsen (2015)	561	2015	Malawi	South															1																				0	0	0	0	0	0	0	0	0
506	Chan (2022)	562	2022	Ethiopia	East								1																											0	0	0	0	0	0	0	0	0
507	Jena (2022)	563	2022	Ethiopia	East								1																											0	0	0	0	0	0	1	0	0
508	Jena (2021)	563	2021	Ethiopia	East								1																											0	0	0	0	0	0	0	0	0
509	Okeke (2021)	564	2021	Nigeria	West																			1																0	0	0	0	0	0	0	0	0
510	Edmonds (2015)	565	2015	DRC	Central							1																												0	1	0	0	0	0	0	0	0
511	Mbu (2014)	566	2014	Cameroon	West					1																														0	0	0	1	0	0	0	0	0
512	Rodriguez (2016)	567	2016	multicountry	Mixed											1		1						1		1	1											1		0	0	1	0	0	0	0	0	0
513	Feleke (2021)	568	2021	Ethiopia	East								1																											0	0	0	0	0	0	0	0	0
514	Otieno (2022)	569	2022	Kenya	East													1																						0	1	0	0	0	0	0	0	0
515	Addila (2021)	570	2021	Ethiopia	East								1																											0	0	0	0	0	0	0	0	0
516	Moodley (2016)	571	2016	South Africa	South		1																																	1	0	0	0	0	0	0	0	0
517	Mayaphi (2019)	573	2019	South Africa	South		1																																	0	1	0	0	0	0	0	0	0
518	Adisso (2014)	574	2014	Benin	West	1																																		0	0	0	0	0	0	0	0	0
519	Konje (2021)	575	2021	Tanzania	East																							1												0	0	0	0	0	0	0	0	0
520	Feleke (2022)	576	2022	Ethiopia	East								1																											0	0	0	0	0	0	0	0	0
521	Atuhairwe (2019)	577	2019	Uganda	East																								1											0	0	0	0	0	0	0	0	0
522	Ezechi (2012)	578	2012	Nigeria	West																			1																0	1	0	0	0	0	0	0	0
523	Tefera (2021)	579	2021	Ethiopia	East								1																											0	0	0	0	0	0	0	0	0
524	Pillay (2021)	581	2021	South Africa	South		1																																	0	1	0	0	1	0	0	0	0
525	Omer (2020)	106, 421	2020	multicountry	Mixed		1														1																			0	0	0	0	0	0	0	0	0
526	Omer (2018)	106, 421	2018	multicountry	Mixed		1														1																			0	0	0	0	0	0	0	0	0
527	Omer (2015)	106, 421	2015	multicountry	Mixed		1														1																			0	0	0	0	0	0	0	0	0
528	Unger (2016)	166, 148, 20, 582, 86, 89, 26, 35	2016	multicountry	Mixed	1										1		1		1								1										1		0	0	0	1	1	0	0	0	0
529	Monangi (2021)	2, 21, 137, 572	2021	multicountry	Mixed		1											1		1								1		1										0	0	0	0	1	1	0	0	0	1
530	Pons-Duran (2021)	52, 132	2021	multicountry	Mixed																	1																		0	1	0	1	0	0	1	0	0
531	Ouedraogo (2012)	52, 166	2012	multicountry	Mixed	1																																		0	0	0	1	0	0	0	0	0
532	Darling (2017)	70, 157	2017	Tanzania	East																							1												0	0	0	1	1	0	0	0	0
533	Rollins (2017)	94, 97, 503	2017	multicountry	Mixed															1											1									0	1	0	0	0	0	0	0	0
534	McCarthy (2017)	94, 97, 503	2017	multicountry	Mixed															1											1									0	1	0	0	1	0	0	0	0

## Sheet: Study level data
Characteristics of longitudinal maternal health studies in sub-Saharan Africa: a systematic mapping of literature between 2012 and 2022
Appendix S4b: Study level data
CT= Clinical trial; Cohort= Prospective cohort; BMGF= Bill and melida Gates Foundation;
Assigned Study ID	Publication reference numbers	Study name	Acronym	ClinicalTrialRegistrationNumb	Single Country	Multi-Countries	Study Design	Study_location	Region	incomelvl	NIH	BMGF	USAID	Wellcome Trust	UN orgs	DFID	Global North Universities	African Universities	World Bank	WHO	UKMRC	CDC	EU	PEPFAR	Global North research council	African research council	Other funders	Number of publications
1	1-3	Antibiotics in Miscarriage Trial	AIMS	ISRCTN97143849		Malawi, Tanzania, Uganda	CT	multicountry	Mixed	Mixed				Yes		Yes	Yes				Yes				Yes			3
2	4, 529	Alliance for Maternal and Newborn Health Improvement: Mortality Study	AMANHI Mortality Study			DRC, Ghana, Kenya, Tanzania, Zambia	Cohort	multicountry	Mixed	Mixed		Yes																2
3	5-7	Alliance for Maternal and Newborn Health Improvement: Morbidity Study	AMANHI Morbidity study			DRC, Ghana, Kenya, Tanzania, Zambia	Cohort	multicountry	Mixed	Mixed		Yes								Yes								3
5	8-10	International study of caesarean section surgical techniques: a randomised fractional factorial trial and follow-up study	CORONIS	ISRCTN31089967		Ghana, Kenya, Sudan	CT	multicountry	Mixed	Mixed						Yes				Yes	Yes				Yes			3
6	11-15	COmmunity-based scheduled Screening and treatment of Malaria in pregnancy for Improved maternal and infant health: a cluster-randomized trial in The Gambia, Burkina Faso and Benin	COSMIC consortium	NCT01941264, ISRCTN37259296		Benin, Burkina Faso, Gambia	CT	multicountry	Mixed	Mixed										Yes			Yes					5
7	16-36	Drakenstein Child Health Study	DCHS		South Africa		Cohort	singlecountry	South	Upper middle income	Yes	Yes		Yes				Yes								Yes	Yes	21
9	37-38	East London Prospective Cohort Study	ELPCS		South Africa		Cohort	singlecountry	South	Upper middle income								Yes									Yes	2
15	39-44	Intervening to Improve Infant Health in Ghana (other names: Intervening to Improve Birth Weight and Infant Respiratory Health in Rural Ghana; Ghana Randomized Air Pollution and Health Study)	GRAPHS	NCT01335490	Ghana		CT	singlecountry	West	Low middle income	Yes																Yes	6
19	45-46	Alliance for Maternal and Newborn Health Improvement: Bio–banking Study	AMANHI- Bio-banking		Tanzania		Cohort	singlecountry	East	Low middle income		Yes								Yes								2
20	47-52, 528	Efficacy of Lipid-Based Nutrient Supplements (LNS) for Pregnant and Lactating Women and Their Infants	iLiNS-DYAD Ghana	NCT00970866	Ghana		CT	singlecountry	West	Low middle income		Yes					Yes										Yes	7
21	53-56, 529	Supplementing Maternal and Infant Diet With High-energy, Micronutrient Fortified Lipid-based Nutrient Supplements (LNS)	iLiNS-DYAD M	NCT01239693	Malawi		CT	singlecountry	South	Low income		Yes	Yes				Yes											5
26	57-60, 528	Lungwena Antenatal Intervention Study. A Single-centre Intervention Trial in Rural Malawi, Testing Maternal and Infant Health Effects of Presumptive Intermittent Treatment of Pregnant Women With Sulfadoxine-pyrimethamine and Azithromycin	LAIS	NCT00131235	Malawi		CT	singlecountry	South	Low income			Yes														Yes	5
28	61	Perinatal Maternal Mental Disorder in Ethiopia	P-MaMiE		Ethiopia		Cohort	singlecountry	East	Low income				Yes														1
30	62-64	PrEP Implementation for Mothers in Antenatal Care (PrIMA)	PriMA	NCT03070600	Kenya		CT	singlecountry	East	Low middle income	Yes																	3
31	65-68	Routine Iron Prophylaxis During Pregnancy (PROFEG)	PROFEG	NCT00488579	Mozambique		CT	singlecountry	South	Low income																	Yes	4
37	69	The Child Development Study	CDS			Ghana, Ivory Coast	Cohort	multicountry	Mixed	Mixed															Yes		Yes	1
38	70-71	Uganda birth Cohort Study	UBCS	NCT04233944	Uganda		Cohort	singlecountry	East	Low income	Yes		Yes															2
42	72	Follow-up of Pregnant Women After a Mass Vaccination of Oral Cholera Vaccine (ShancholTM) in Nsanje Malawi	ShancholTM	NCT02499172	Malawi		Cohort	singlecountry	South	Low income		Yes																1
43	73-77	Trial of the Use of Antenatal Corticosteroids in Developing Countries (ACT)	ACT	NCT01084096		Kenya, Zambia	CT	multicountry	Mixed	Mixed	Yes	Yes																5
44	78	Preventing Congenital Syphilis	PCS	NCT02353117		DRC, Zambia	CT	multicountry	Mixed	Mixed		Yes																1
47	79	Combating Maternal Mortality in Uganda: An Assessment of the Role of Misoprostol in Prevention of Post-Partum Hemorrhage		NCT01866241	Uganda		CT	singlecountry	East	Low income																	Yes	1
49	80	Interventions for Moderate Malnutrition in Pregnancy (Mamachiponde)		NCT02120599	Malawi		CT	singlecountry	South	Low income			Yes														Yes	1
50	81-85	Mentor Mothers: A Sustainable Family Intervention in South African Townships (***Same as Philani)		NCT00972699	South Africa		CT	singlecountry	South	Upper middle income	Yes						Yes										Yes	5
51	86-87	Task Sharing to Improve Post Abortion Care at District Health Care Level- Trial in Uganda		NCT01844024	Uganda		CT	singlecountry	East	Low income							Yes								Yes		Yes	2
52	88-103, 530-531	Evaluation of Alternative Antimalarial Drugs for Malaria in Pregnancy	MiPPAD	NCT00811421		Benin, Gabon, Kenya, Mozambique, Tanzania	CT	multicountry	Mixed	Mixed		Yes											Yes				Yes	18
54	104-105	Nutritional and Anti-infective Interventions for Malnutrition in Pregnancy	Beleuman Welbodi	NCT03079388	Sierra Leone		CT	singlecountry	West	Low income							Yes										Yes	2
55	106-114	Implementing a Comprehensive Prevention of Mother-to-Child Transmission of HIV Program for South African Couples		NCT02085356	South Africa		CT	singlecountry	South	Upper middle income	Yes						Yes											9
64	115	Investigating interventions to increase uptake of HIV testing and linkage into care or prevention for male partners of pregnant women in antenatal clinics in Blantyre, Malawi: an adaptive Phase II multi-arm multi-stage cluster randomised trial	PASTAL	ISRCTN18421340	Malawi		CT	singlecountry	South	Low income				Yes			Yes											1
65	116-118	Video edutainment at the doorstep: impact on maternal and infant outcomes in Toro local authority in Bauchi state, Nigeria		ISRCTN82954580	Nigeria		CT	singlecountry	West	Low middle income															Yes		Yes	3
70	119-122, 532	Prenatal Iron Supplements: Safety and Efficacy in Tanzania	MAL1	NCT01119612	Tanzania		CT	singlecountry	East	Low middle income	Yes	Yes					Yes											5
72	123-124	Study to Improve Survival Among HIV-Exposed Infants in Botswana	The Mpepu Study	NCT01229761	Botswana		CT	singlecountry	South	Upper middle income	Yes						Yes											2
75	125	A cluster randomised controlled trial of an Enhanced AnteNatal Care service package for the control of Malaria and Anaemia in Pregnancy	EANC-MAP	ISRTCTN88917252	Ghana		CT	singlecountry	West	Low middle income				Yes														1
76	126-130	A Cluster-Randomized Trial of Ultrasound Use to Improve Pregnancy Outcomes in Low Income Country Settings	First Look	NCT01990625		DRC, Kenya, Zambia	CT	multicountry	Mixed	Mixed	Yes	Yes																5
77	131-134	Uganda Peripartum Infection and Mortality	UPIM study		Uganda		Cohort	singlecountry	East	Low income	Yes						Yes											4
79	135-142	Trial of Vitamins Among Children of HIV-infected Women		NCT00197730	Tanzania		CT	singlecountry	East	Low middle income	Yes																	8
80		A Trial of Zinc and Micronutrients in Tanzanian Children		NCT00421668	Tanzania		CT	singlecountry	East	Low middle income	Yes
81	143	Intermittent Auscultation Using Handheld Doppler: a Randomized Controlled Trial Comparing Perinatal Outcomes in Uganda		NCT02273037, (1000031587)	Uganda		CT	singlecountry	East	Low income																	Yes	1
82	144-145	Hlabisa HIV Treatment and Care Programme	HHTCP		South Africa		Cohort	singlecountry	South	Upper middle income			Yes	Yes										Yes			Yes	2
84	146	Community blood pressure monitoring in Rural Africa & Asia: Detection of underLying pre-Eclampsia and shock	The CRADLE 2 trial		South Africa		Cohort	singlecountry	South	Upper middle income						Yes					Yes				Yes		Yes	1
86	147-150, 528	Efficacy of Intermittent Screening and Treatment or Intermittent Preventive Treatment (IPT) With Dihydroartemisinin-Piperaquine, Versus IPT With Sulfadoxine-Pyrimethamine for the Control of Malaria in Pregnancy in Kenya	STOP MiP KENYA	NCT01669941	Kenya		CT	singlecountry	East	Low middle income	Yes	Yes	Yes									Yes				Yes	Yes	5
87	151-152	Comparing Misoprostol and Oxytocin in Uniject for Postpartum Hemorrhage (PPH) Prevention in Senegal		NCT01713153	Senegal		CT	singlecountry	West	Low middle income		Yes																2
88	153-161	Breastfeeding, Antiretrovirals, and Nutrition	BAN	NCT00164736	Malawi		CT	singlecountry	South	Low income	Yes		Yes		Yes							Yes					Yes	9
89	162-166, 528	Scheduled intermittent screening and treatment in pregnancy (ISTp) versus intermittent preventive treatment with sulphadoxine-pyrimethamine (IPTp-SP) in women protected by insecticide treated nets (ITNs) for the control of malaria in pregnancy in Malawi: a randomized controlled trial (Other title: Scheduled screening versus preventative treatment for the control of malaria in pregnancy in Malawi:…	ISTp-Malawi	ISRCTN69800930, PACTR201103000280319	Malawi		CT	singlecountry	South	Low income	Yes	Yes					Yes						Yes		Yes			6
90	167	PROMISE EBF: Safety and Efficacy of Exclusive Breastfeeding Promotion in the Era of HIV in Sub-Saharan Africa	PROMISE EBF	NCT00397150		Burkina Faso, South Africa, Uganda	CT	multicountry	Mixed	Mixed													Yes					1
94	168-169, 533-534	Towards eMTCT: Innovative strategies for improving mother-child pair retention and access to essential PMTCT care in Malawi	PRIME	PACTR201312000678196	Malawi		CT	singlecountry	South	Low income										Yes					Yes	Yes	Yes	4
97	170-174, 533-534	Promoting Uptake and Retention of Option B+ in Malawi	The PURE study	NCT02005835	Malawi		CT	singlecountry	South	Low income	Yes									Yes							Yes	7
98	175	Cluster randomized control trial to evaluate Group Antenatal Care (G-ANC) compared with routine individual antenatal care in Kenya and Nigeria	G ANC Study	PACTR201706002254227		Kenya, Nigeria	CT	multicountry	Mixed	Mixed		Yes																1
105	176-178	Group Antenatal/Postnatal Care in Rwanda (PTBi Rwanda) (Other names: The East Africa Preterm Birth Initiative-Rwanda)	PTBi Rwanda	NCT03154177	Rwanda		CT	singlecountry	Central	Low income		Yes																3
106	179-185, 525-527	Influenza Vaccine Trial in HIV Uninfected Pregnant Women (MatfluHIVneg); Influenza Vaccination of HIV Infected Pregnant Women: Safety and Immunogenicity (MatfluHIVpos)	Matflu	NCT01306669 and NCT01306682	South Africa		CT	singlecountry	South	Upper middle income	Yes	Yes									Yes				Yes	Yes		10
107	186	Study to Identify Factors Influencing Access of Pregnant Women and Their Infants to Local Healthcare Systems		NCT01734434		Mozambique, South Africa	Cohort	multicountry	Mixed	Mixed																	Yes	1
108	187-197	A Trial of Micronutrients and Adverse Pregnancy Outcomes		NCT00197548	Tanzania		CT	singlecountry	East	Low middle income	Yes	Yes	Yes												Yes			11
109	198-206	Community Level Interventions for Pre-eclampsia	CLIP	NCT01911494		Mozambique, Nigeria	CT	multicountry	Mixed	Mixed		Yes					Yes											9
111	207	Intervention Trial to Measure the Effect of Individual Prenatal Information Combined With Mobile Phones	CaNB	NCT02084680	Uganda		CT	singlecountry	East	Low income																	Yes	1
115	208-210	The C-MaMiE study (child outcomes in relation to maternal mental health in Ethiopia)	C-MaMiE study		Ethiopia		Cohort	singlecountry	East	Low income				Yes													Yes	3
117	211-219	Entebbe Mother and Baby Study	EMaBS	ISRCTN32849447	Uganda		CT	singlecountry	East	Low income	Yes			Yes		Yes					Yes		Yes		Yes			9
119	220	Optimizing PMTCT efforts by repeat HIV testing during antenatal and perinatal care in resource-limited settings: A longitudinal assessment of HIV seroconversion.			Kenya		Cohort	singlecountry	East	Low middle income	Yes				Yes													1
122	221	Effectiveness of personalized home-based nutritional counselling of pregnant and lactating mothers on infant feeding practices, morbidity and nutritional status of infants in Nairobi slums: a cluster randomized controlled trial	MIYCN	ISRCTN83692672	Kenya		CT	singlecountry	East	Low middle income		Yes		Yes													Yes	1
124	222-227	The Safe Passage Study			South Africa		Cohort	singlecountry	South	Upper middle income	Yes																	6
125	228	Texting to Improve Testing	TextIT	NCT02350140	Kenya		CT	singlecountry	East	Low middle income	Yes				Yes													1
126	229-230	Intermittent Preventive Treatment Versus Scheduled Screening and Treatment of Malaria in Pregnancy	IPTp_IST	NCT01084213, PACT201202000272122		Burkina Faso, Gambia, Ghana, Mali	CT	multicountry	Mixed	Mixed		Yes				Yes					Yes		Yes					2
129	231-232	A Stigma Reduction Intervention at Time of Entry Into Antenatal Care to Improve PMTCT Services in Tanzania	Maisha	NCT03600142	Tanzania		CT	singlecountry	East	Low middle income	Yes						Yes											2
130	233-236	The DON population-based study	DON		Ghana		Cohort	singlecountry	West	Low middle income		Yes				Yes	Yes			Yes							Yes	4
133	237	Moyo; strap-on Fetal Heart Rate Monitoring in an Urban Setting		NCT02790554	Tanzania		CT	singlecountry	East	Low middle income			Yes												Yes		Yes	1
134	238-241	PAVE study	PAVE study		Tanzania		Cohort	singlecountry	East	Low middle income																	Yes	4
135	242-243	Evaluate Azithromycin Plus Chloroquine And Sulfadoxine Plus Pyrimethamine Combinations For Intermittent Preventive Treatment Of Falciparum Malaria Infection In Pregnant Women In Africa		NCT01103063		Kenya, Malawi, Tanzania, Uganda	CT	multicountry	Mixed	Mixed																	Yes	2
136	244-251	The Mama Salama Study	The Mama Salama Study		Kenya		Cohort	singlecountry	East	Low middle income	Yes						Yes											8
137	252-260, 529	Zambian Preterm Birth Prevention Study	ZAPPS	NCT02738892	Zambia		Cohort	singlecountry	South	Low middle income	Yes	Yes															Yes	10
138	261-262	Vertical Transmission Study	VTS	NCT01948557	South Africa		Cohort	singlecountry	South	Upper middle income				Yes														2
140	263-266	Safe and Efficacious Artemisinin-based Combination Treatments for African Pregnant Women With Malaria	PREGACT	NCT00852423		Burkina Faso, Ghana, Malawi, Zambia	CT	multicountry	Mixed	Mixed		Yes					Yes				Yes		Yes		Yes		Yes	4
141	267-269	INTERGROWTH-21st Project	INTERGROWTH-21st Project		Kenya		Cohort	singlecountry	East	Low middle income		Yes																3
142	270	Intermittent Preventive Treatment During Pregnancy in Benin		NCT00274235	Benin		CT	singlecountry	West	Low middle income																	Yes	1
144	271	Active management of the third stage of labour without controlled cord traction for preventing postpartum haemorrhage: a randomized non-inferiority controlled trial		ACTRN12608000434392		Kenya, Uganda, South Africa	CT	multicountry	Mixed	Mixed			Yes		Yes				Yes	Yes							Yes	1
145	272-277	Neighborhood Alcohol & HIV Prevention in South African Townships (Philani)	Philani	NCT00996528	South Africa		CT	singlecountry	South	Upper middle income	Yes						Yes									Yes	Yes	6
147	278-279	Prevention of Milk-Borne Transmission of HIV-1C in Botswana	Mashi	NCT00197587	Botswana		CT	singlecountry	South	Upper middle income	Yes				Yes												Yes	2
148	280-281, 528	Effect of Prenatal Nutritional Supplementation on Birth Outcome in Hounde District, Burkina Faso	FSP/MISAME	NCT00909974	Burkina Faso		CT	singlecountry	West	Low income																	Yes	3
150	282-284	Aspirin Supplementation for Pregnancy Indicated Risk Reduction In Nulliparas	ASPIRIN	NCT02409680		DRC, Kenya, Zambia	CT	multicountry	Mixed	Mixed	Yes																	3
152	285	Reassessing pregnancy intention and its relation to maternal, perinatal and neonatal outcomes in a low-income setting: A cohort study.		Wellcome Trust award number 097268/Z/11/Z.	Malawi		Cohort	singlecountry	South	Low income				Yes														1
153	286	Community Based Strategies to Reduce Maternal Mortality in Northern Nigeria		NCT01487707	Nigeria		CT	singlecountry	West	Low middle income			Yes														Yes	1
155	287-289	Consortium for Health Orientated Research in Transitioning Societies	COHORTS		South Africa		Cohort	singlecountry	South	Upper middle income	Yes	Yes		Yes														3
156	290-293	Healthy Beginning Initiative	Healthy Beginning Initiative	NCT01795261	Nigeria		CT	singlecountry	West	Low middle income	Yes													Yes				4
157	294-295, 532	Malaria in Pregnancy: Nutrition and Immunologic Effects	MAL2	NCT01115478	Tanzania		CT	singlecountry	East	Low middle income	Yes																	3
158	296-297	The Rakai Community Cohort Study	RCCS	NCT02448823, NCT02556957, NCT02476071	Uganda		Cohort	singlecountry	East	Low income	Yes	Yes																2
159	298-300	Evaluating Strategies to Reduce Mother-to-Child Transmission of HIV Infection in Resource-Limited Countries	PROMISE	NCT01061151		Malawi, South Africa, Tanzania, Uganda, Zambia, Zimbabwe	CT	multicountry	Mixed	Mixed	Yes																	3
162	301-309	Strategies to Optimize Antiretroviral Therapy Services for Maternal & Child Health: the MCH-ART Study	MCH-ART/HU2	NCT01933477	South Africa		Cohort	singlecountry	South	Upper middle income	Yes													Yes		Yes	Yes	9
163	310-313	Efficacy of HIV Post-Test Support for ANC in South Africa (SAHAPS)	SAHAPS	NCT01683461	South Africa		CT	singlecountry	South	Upper middle income	Yes																Yes	4
164	314-330	(The Global Network's) Maternal Newborn Health Registry	MNHR	NCT01073475		DRC, Kenya, Zambia	Cohort	multicountry	Mixed	Mixed	Yes																	17
166	331-340, 528, 531	Strategies To Prevent Pregnancy-Associated Malaria	STOPPAM			Benin, Tanzania	Cohort	multicountry	Mixed	Mixed	Yes												Yes				Yes	12
167	341-344	Integration of HIV Care and Treatment Into Antenatal Care in Migori District, Kenya	SHAIP Cluster Randomized Controlled Trial.	NCT00931216	Kenya		CT	singlecountry	East	Low middle income	Yes																	4
168	345-347	Trial of Vitamin D in HIV Progression, Birth Outcomes, and Child Health	ToV5	NCT02305927	Tanzania		CT	singlecountry	East	Low middle income	Yes																	3
174	348-349	Zambia Chlorhexidine Application Trial	ZamCAT	NCT01241318	Zambia		CT	singlecountry	South	Low middle income	Yes	Yes																2
175	350-352	WHO's Better Outcomes in Labour Difficulty	BOLD		Nigeria		Cohort	singlecountry	West	Low middle income			Yes		Yes				Yes	Yes								3
180	353	The Lift-Less Intervention Trial	TLLI	PACTR201602001301205	Ghana		CT	singlecountry	West	Low middle income																		1
181	354	APHIAplus KAMILI Project	APHIAplus KAMILI Project		Kenya		CT	singlecountry	East	Low middle income			Yes															1
184	355-357	Impact of highly active anti-retroviral therapy (HAART) during pregnancy and breastfeeding on mother-to-child transmission (MTCT) and mother's health	Kesho Bora	ISRCTN71468401		Burkina Faso, Kenya, South Africa	CT	multicountry	Mixed	Mixed	Yes				Yes	Yes			Yes	Yes	Yes		Yes				Yes	3
186	358	Pharmacovigilance for ACTs in Africa	ASAP (PVACT)	NCT01232530		Burkina Faso, Kenya, Mozambique	CT	multicountry	Mixed	Mixed		Yes																1
192	359-360	Goodstart: a cluster randomised effectiveness trial of an integrated, community-based package for maternal and newborn care, with prevention of mother-to-child transmission of HIV in a South African township.	Goodstart	X	South Africa		CT	singlecountry	South	Upper middle income																Yes		2
195	361-364	Trial of Vitamins in HIV Progression and Transmission		NCT00197743	Tanzania		CT	singlecountry	East	Low middle income	Yes						Yes											4
198	365	Extended Infant Post-exposure Prophylaxis With Antiretrovirals to Reduce Postnatal HIV Transmission		NCT00115648	Malawi		CT	singlecountry	South	Low income	Yes																	1
199	366	Intermittent Preventive Treatment (IPTp) Versus Rapid Diagnostic Testing (RDT) and Treatment of Malaria in Pregnancy		NCT00432367	Ghana		CT	singlecountry	West	Low middle income		Yes					Yes											1
201	367-368	WHO ACTION-I Trial: A multi-country, multi-centre, two-arm, parallel, double-blind, placebo-controlled, randomized trial of antenatal corticosteroids for women at risk of imminent birth in the early preterm period in hospitals in low-resource countries to improve newborn outcomes	ACTION-I	ACTRN12617000476336		Kenya, Nigeria	CT	multicountry	Mixed	Mixed		Yes								Yes								2
305	369	Clinical malaria diagnosis in pregnancy in relation to early perinatal mother-to-child transmission of HIV: a prospective cohort study.			Tanzania		Cohort	singlecountry	East	Low middle income	Yes																	1
318	370	A longitudinal study of the prevalence and characteristics of breast disorders detected by clinical breast examination during pregnancy and six months postpartum in Ibadan, Southwestern Nigeria.			Nigeria		Cohort	singlecountry	West	Low middle income	Yes																	1
326	371	The introduction of umbilical cord lactate measurement and associated neonatal outcomes in a South African tertiary hospital labor ward.			South Africa		Cohort	singlecountry	South	Upper middle income							Yes										Yes	1
327	372	Development and validation of a prediction model for gestational hypertension in a Ghanaian cohort.			Ghana		Cohort	singlecountry	West	Low middle income																	Yes	1
328	373-377	5 studies, same dataset: 1. Improved prediction of gestational hypertension by inclusion of placental growth factor and pregnancy associated plasma protein-a in a sample of Ghanaian women. 2. Equity in maternal health outcomes in a middle-income urban setting: a cohort study 3. Maternal body mass index and adverse pregnancy outcomes: A ghanaian cohort study. 4. Household fuel use and adverse preg…			Ghana		Cohort	singlecountry	West	Low middle income																	Yes	5
330	378	The hazard of pregnancy loss and stillbirth among women in Kersa, East Ethiopia: a follow up study.			Ethiopia		Cohort	singlecountry	East	Low income								Yes										1
331	379	Impact of heart disease on maternal, fetal and neonatal outcomes in a low-resource setting.			Uganda		Cohort	singlecountry	East	Low income																	Yes	1
335	380-382	3 papers, same dataset 1. Antenatal depressive symptoms and utilisation of delivery and postnatal care: a prospective study in rural Ethiopia. 2. Antenatal depressive symptoms and perinatal complications: a prospective study in rural Ethiopia. 3. Antenatal predictors of incident and persistent postnatal depressive symptoms in rural Ethiopia: a population-based prospective study.			Ethiopia		Cohort	singlecountry	East	Low income				Yes		Yes					Yes						Yes	3
343	383-384	2 papers, same dataset: 1. Sulfadoxine-Pyrimethamine Exhibits Dose-Response Protection Against Adverse Birth Outcomes Related to Malaria and Sexually Transmitted and Reproductive Tract Infections. 2. Malarial Infection and Curable Sexually Transmitted and Reproductive Tract Infections Among Pregnant Women in a Rural District of Zambia.			Zambia		Cohort	singlecountry	South	Low middle income	Yes			Yes			Yes	Yes									Yes	2
345	385	Effects of Essential Newborn Care Training on Fresh Stillbirths and Early Neonatal Deaths by Maternal Education.				DRC, Zambia	CT	multicountry	Mixed	Mixed	Yes																	1
348	386	High rates of HIV seroconversion in pregnant women and low reported levels of HIV testing among male partners in Southern Mozambique: results from a mixed methods study.			Mozambique		Cohort	singlecountry	South	Low income		Yes															Yes	1
350	387-388	2 papers, same dataset: Paper1: Risks of miscarriage and inadvertent exposure to artemisinin derivatives in the first trimester of pregnancy: a prospective cohort study in western Kenya. Paper2: Weekly miscarriage rates in a community-based prospective cohort study in rural western Kenya.			Kenya		Cohort	singlecountry	East	Low middle income		Yes										Yes				Yes		2
352	389	Impact of Sulfadoxine-Pyrimethamine Resistance on Effectiveness of Intermittent Preventive Therapy for Malaria in Pregnancy at Clearing Infections and Preventing Low Birth Weight.				Burkina Faso, Kenya, Malawi, Mali, Uganda, Zambia	Cohort	multicountry	Mixed	Mixed		Yes	Yes									Yes	Yes					1
355	390	Postpartum fertility behaviours and contraceptive use among women in rural Ghana.			Ghana		Cohort	singlecountry	West	Low middle income																	Yes	1
357	391	Effectiveness of community-based support for pregnant women living with HIV: a cohort study in South Africa.			South Africa		Cohort	singlecountry	South	Upper middle income			Yes											Yes			Yes	1
358	392	Low HIV incidence in pregnant and postpartum women receiving a community-based combination HIV prevention intervention in a high HIV incidence setting in South Africa.			South Africa		Cohort	singlecountry	South	Upper middle income																	Yes	1
361	393	Pregnant women adherence level to antenatal care visit and its effect on perinatal outcome among mothers in Tigray Public Health institutions, 2017: cohort study.			Ethiopia		Cohort	singlecountry	East	Low income								Yes										1
362	394	Postpartum depression and child growth in Tanzania: a cohort study.			Tanzania		Cohort	singlecountry	East	Low middle income																	Yes	1
367	395	Predictors of fetal anemia and cord blood malaria parasitemia among newborns of HIV-positive mothers.			Ghana		Cohort	singlecountry	West	Low middle income								Yes										1
368	396-397	Mobile Telephone Follow-Up to Ascertain Birth Outcomes in The Gambia.			Gambia		Cohort	singlecountry	West	Low income																	Yes	2
370	398	Maternal mortality among HIV-infected pregnant women in Tanzania.			Tanzania		Cohort	singlecountry	East	Low middle income														Yes				1
371	399	Antiretroviral Therapy in Relation to Birth Outcomes among HIV-infected Women: A Cohort Study.			Tanzania		Cohort	singlecountry	East	Low middle income														Yes				1
372	400	Accessing medical and surgical first-trimester abortion services: women's experiences and costs from an operations research study in KwaZulu-Natal Province, South Africa.			South Africa		Cohort	singlecountry	South	Upper middle income						Yes												1
373	401	Efficiency of HAART in the prevention of mother to children HIV-1 transmission at Saint Camille medical centre in Burkina Faso, West Africa.			Burkina Faso		Cohort	singlecountry	West	Low income																	Yes	1
380	402	Medication exposure during pregnancy: a pilot pharmacovigilance system using health and demographic surveillance platform.			Tanzania		Cohort	singlecountry	East	Low middle income													Yes				Yes	1
382	403	Effects of gestational diabetes mellitus on risk of adverse maternal outcomes: a prospective cohort study in Northwest Ethiopia.			Ethiopia		Cohort	singlecountry	East	Low income								Yes										1
383	404	The effect of HIV infection on the risk, frequency, and intensity of Plasmodium falciparum parasitemia in primigravid and multigravid women in Malawi.			Malawi		Cohort	singlecountry	South	Low income	Yes						Yes					Yes						1
384	405	Better than nothing? maternal, newborn, and child health services and perinatal mortality, Lubumbashi, democratic republic of the Congo: a cohort study.			DRC (Kinshasa)		Cohort	singlecountry	Central	Low income																	Yes	1
386	406	The impact of maternal HIV infection on the burden of respiratory syncytial virus among pregnant women and their infants, western Kenya.			Kenya		Cohort	singlecountry	East	Low middle income												Yes						1
408	407-408	The PMTCT Program Effectiveness among Women and Infants in Lesotho (PEA-WIL) study	PEA-WIL		Lesotho		Cohort	singlecountry	South	Low middle income			Yes											Yes				2
410	409	Malaria control aimed at the entire population in KwaZulu-Natal negates the need for policies to prevent malaria in pregnancy.			South Africa		Cohort	singlecountry	South	Upper middle income										Yes						Yes		1
411	410	Anemia and pregnancy outcomes: a longitudinal study.			South Africa		Cohort	singlecountry	South	Upper middle income								Yes										1
412	411-412	2 papers, same dataset: 1. The effect of birth preparedness and complication readiness on skilled care use: a prospective follow-up study in Southwest Ethiopia. 2. Magnitude and Determinants of Perinatal Mortality in Southwest Ethiopia.			Ethiopia		Cohort	singlecountry	East	Low income								Yes									Yes	2
421	525-527	Maternal Flu Vaccine Trial in Bamako, Mali		NCT01430689	Mali		CT	singlecountry	West	Low income		Yes																3
500	413-415	ENGINE	ENGINE		Ethiopia		Cohort	singlecountry	East	Low income			Yes														Yes	3
501	416-418	Maternal and Newborn Health in Ethiopia Partnership project	MaNHEP		Ethiopia		Cohort	singlecountry	East	Low income								Yes										3
502	419-422	Cradle-3		ISCRTN41244132		Ethiopia, Malawi, Sierra Leone, Uganda, Zambia, Zimbabwe	CT	multicountry	Mixed	Mixed		Yes				Yes				Yes								4
503	423-425, 533-534	Evidence for Elimination cluster-randomized trial	E4E (INSPIRE)	NCT02070900	Zimbabwe		CT	singlecountry	South	Low middle income										Yes								5
504	426	Closing the Gap (CTG) study	CTG		South Africa		Cohort	singlecountry	South	Upper middle income	Yes							Yes								Yes		1
506	427	Chamas for Change		NCT03187873	Kenya		CT	singlecountry	East	Low middle income																	Yes	1
507	428	Integrated Management Team to Improve Maternal-Child Outcomes	IMPROVE		Lesotho		Cohort	singlecountry	South	Low middle income			Yes															1
508	429-432	Soweto First Thousand Days Cohort	S1000		South Africa		Cohort	singlecountry	South	Upper middle income		Yes		Yes		Yes		Yes			Yes		Yes			Yes		4
509	433-434	Quinine vs. Artemether/Lumefantrine in Uncomplicated Malaria During Pregnancy		NCT00495508	Uganda		Cohort	singlecountry	East	Low income													Yes				Yes	2
510	435	Antenatal couples' counselling in Uganda (ACCU): study protocolfor a randomised controlled feasibility trial.	ACCU	ISRCTN97229911 PACTR202102794681952	Uganda		CT	singlecountry	East	Low income											Yes				Yes			1
511	436	Project to Use Community Health Workers to Reduce Maternal Deaths	EWH	NCT03024905	Tanzania		CT	singlecountry	East	Low middle income																	Yes	1
512	437-439	Effectiveness and safety of misoprostol distributed to antenatal women to prevent postpartum haemorrhage after child-births: a stepped-wedge cluster-randomized trial.		PACTR201303000459148	Uganda		CT	singlecountry	East	Low income																	Yes	3
513	440-441	Afya Credit Incentives for Improved Maternal and Child Health Outcomes in Kenya	Afya	NCT03021070	Kenya		CT	singlecountry	East	Low middle income		Yes															Yes	2
514	442	Educational films for improving screening and self-management of gestational diabetes in India and Uganda (GUIDES): study protocol for a cluster-randomised controlled trial.	GUIDES	NCT03937050	Uganda		CT	singlecountry	East	Low income											Yes				Yes		Yes	1
515	443-444	Mother and Child in the Environment birth cohort	MACE		South Africa		Cohort	singlecountry	South	Upper middle income								Yes								Yes	Yes	2
516	445-447	Tuberculosis Infection in Women of Reproductive Age and Their Infants		NCT03305991	Ethiopia		Cohort	singlecountry	East	Low income							Yes								Yes		Yes	3
517	448-451	Prematurity Immunology in HIV- infected Mothers and their infants Study (PIMS)	PIMS		South Africa		Cohort	singlecountry	South	Upper middle income	Yes																	4
518	452	Zambia Exclusive Breastfeeding Study	ZEBS	NCT00310726	Zambia		Cohort	singlecountry	South	Low middle income	Yes		Yes									Yes					Yes	1
519	453	"Homens para Saude Mais" [Men for Health Plus]	HoPS+	NCT03149237	Mozambique		CT	singlecountry	South	Low income	Yes																	1
520	453	Perinatal death in Northern Uganda: incidence and risk factors in a community-based prospective cohort study.	Survival Pluss trial	NCT0260505369	Uganda		Cohort	singlecountry	East	Low income								Yes									Yes	1
521	455	Prenatal fortified balanced energy-protein supplementation and birth outcomes in rural Burkina Faso: A randomized controlled efficacy trial.	MISAME-III	NCT03533712	Burkina Faso		CT	singlecountry	West	Low income		Yes																1
522	456-457	Community Reproductive Health Nurses study trial in Ethiopia	CORN	NCT02501252	Ethiopia		CT	singlecountry	East	Low income										Yes								2
523	458	Azithromycin for the Prevention of Preterm Labor	APPLe	ISRCTN84023116	Malawi		CT	singlecountry	South	Low income				Yes														1
524	459-460	Pregnancy Outcomes and Infant Survival in the Era of Universal HAART in Africa	POISE		Malawi		Cohort	singlecountry	South	Low income	Yes																	2
525	461	Improving Newborn Survival In Southern Tanzania	INSIST	NCT01022788	Tanzania		CT	singlecountry	East	Low middle income		Yes			Yes													1
526	462-463	“Safety, Suppression, Second-Line and Survival” cohort study	S4	NCT02249962	Malawi		Cohort	singlecountry	South	Low income	Yes						Yes											2
527	464	Residual risk of mother-to-child transmission of hepatitis B virus infection despite timely birth-dose vaccination in Cameroon (ANRS 12303): a single-centre, longitudinal observational study.	ANRS 12303		Cameroon		Cohort	singlecountry	West	Low middle income																	Yes	1
528	465	Stratification of Risk of Diabetes in Early Pregnancy study	STRiDE		Kenya		Cohort	singlecountry	East	Low middle income			Yes								Yes			Yes				1
529	466-467	Long Term Outcomes of Therapy in Women Initiated on Lifelong ART Because of Pregnancy in DR Congo	CQI-PMTCT	NCT03048669	DRC (Kinshasa)		CT	singlecountry	Central	Low income	Yes			Yes										Yes			Yes	2
530	468	Impact of the PREEMI Package on Neonatal Mortality	PREEMI	NCT03923023	Zambia		Cohort	singlecountry	South	Low middle income											Yes							1
531	469	Testing Strategies for Couple Engagement in PMTCT and Family Health in Kenya (Jamii Bora)			Kenya		CT	singlecountry	East	Low middle income	Yes																	1
532	470	African Surgical Outlooks Study		NCT03044899		Benin, Burundi, Cameroon, Congo (Brazzaville), DRC (Kinshasa), Ethiopia, Gambia, Ghana, Kenya, Mali, Niger, Nigeria, South Africa, Tanzania, Uganda, Zambia, Zimbabwe, Madagascar, Mauritius, Namibia	Cohort	multicountry	Mixed	Mixed		Yes													Yes	Yes		1
533	471	Non-inferiority of Lower Dose Calcium Supplementation During Pregnancy		NCT03350516	Tanzania		CT	singlecountry	East	Low middle income	Yes																	1
534	472	Secondary Distribution of HIV Self-tests Through Antenatal Care Clinic Attendees and Index Clients	ANC/FRS	NCT03705611	Malawi		CT	singlecountry	South	Low income																	Yes	1
535	473-474	Bacterial Infections and Antimicrobial Drug Resistant Diseases among Young Children in Low-Income Countries study	BIRDY			Senegal, Madagascar	Cohort	multicountry	Mixed	Mixed																	Yes	2
536	475	University of Zimbabwe birth cohort study	UZBCS		Zimbabwe		Cohort	singlecountry	South	Low middle income				Yes													Yes	1
537	476	Clinical Study of STI Screening to Prevent Adverse Birth and New-born Outcomes		NCT04446611	South Africa		CT	singlecountry	South	Upper middle income	Yes																	1
538	477	Strengthening intrapartum and immediate newborn care to reduce morbidity and mortality of preterm infants born in health facilities in Migori County, Kenya and Busoga Region, Uganda: a study protocol for a randomized controlled trial.	PTBi-KE-UG	NCT03112018		Kenya, Uganda	CT	multicountry	Mixed	Mixed		Yes																1
539	478	What prevents pregnant women from adhering to the continuum of maternal care? Evidence on interrelated mechanisms from a cohort study in Kenya.	MomCare project		Kenya		Cohort	singlecountry	East	Low middle income																	Yes	1
541	479	Familia Salama study	FS	EJF22802 (NCT01932138)	Tanzania		CT	singlecountry	East	Low middle income											Yes							1
542	480-484	HIV Oral Self-Testing for Male Partners of Women Attending Antenatal Care in Central Uganda: Uptake of Testing and Linkage to Care in a Randomized Trial (HIVST)	HIVST		Uganda		CT	singlecountry	East	Low income	Yes	Yes						Yes										5
543	485	Efficacy Study of COVID-19 mRNA Vaccine in Regions With SARS-CoV-2 Variants of Concern (Proposed study)	CoVPN 3008	NCT05168813		Botswana, Kenya, Malawi, South Africa, Swaziland, Uganda, Zambia	CT	multicountry	Mixed	Mixed	Yes																	1
544	486-487	Evaluation of Pre-Exposure Prophylaxis (PrEP) in Pregnant and Breastfeeding Women	PrEP-PP	NCT03902418	South Africa		Cohort	singlecountry	South	Upper middle income	Yes																	2
545	488	Improving PRegnancy Outcomes With Intermittent preVEntive Treatment in Africa	IMPROVE	NCT03208179		Kenya, Malawi, Tanzania	CT	multicountry	Mixed	Mixed				Yes		Yes					Yes		Yes		Yes			1
546	489-490	The Alliance for Maternal and Newborn Health Improvement Gestational Age Study	AMANHI GA study			Ghana, Tanzania, Zambia	Cohort	multicountry	Mixed	Mixed		Yes																2
547	491	Ibadan Pregnancy Cohort Study			Nigeria		Cohort	singlecountry	West	Low middle income				Yes													Yes	1
548	492	Prevalence, seroconversion and mother-to-child transmission of dual and triplex infections of HIV, hepatitis B and C viruses among pregnant women in Nigeria			Nigeria		Cohort	singlecountry	West	Low middle income																	Yes	1
549	493	Prevalence and outcomes of abnormal continuous wave Doppler flow indices in unselected obstetric populations in low- and middle income countries: The Umbiflow™ International Study (A65924)	The Umbiflow™ International Study (A65924)	CTRI/2018/07/014863		Ghana, Kenya, Rwanda, South Africa	Cohort	multicountry	Mixed	Mixed					Yes				Yes	Yes								1
550	494	Tingathe PMTCT program			Malawi		Cohort	singlecountry	South	Low income			Yes														Yes	1
551	495	Host and Parasite Factors That Influence Susceptibility to Malaria Infection and Disease During Pregnancy and Early Childhood in Ouelessebougou and Bamako, Mali		NCT01168271	Mali		Cohort	singlecountry	West	Low income	Yes																	1
552	496-497	Antenatal management and maternal/fetal outcomes associated with hyperglycaemia in pregnancy (HIP) in Uganda			Uganda		Cohort	singlecountry	East	Low income											Yes				Yes			2
553	498	Adverse maternal outcomes of adolescent pregnancy in Northwest Ethiopia: A prospective cohort study.			Ethiopia		Cohort	singlecountry	East	Low income								Yes										1
554	499	The first 2 h after birth: prevalence and factors associated with neonatal care practices from a multicountry, facility-based, observational study.				Ghana, Nigeria, Guinea	Cohort	multicountry	Mixed	Mixed			Yes		Yes				Yes	Yes								1
556	500	Maternal exposure to arsenic and mercury and associated risk of adverse birth outcomes in small-scale gold mining communities in Northern Tanzania.			Tanzania		Cohort	singlecountry	East	Low middle income							Yes								Yes			1
557	501	Exposure to oil pollution and maternal outcomes: The Niger Delta prospective cohort study.			Nigeria		Cohort	singlecountry	West	Low middle income								Yes										1
558	502	Maternal HIV viral load testing during pregnancy and postpartum care in Gauteng Province, South Africa.			South Africa		Cohort	singlecountry	South	Upper middle income																	Yes	1
559	503	Maternal Near Miss and quality of care in a rural Rwandan hospital.			Rwanda		Cohort	singlecountry	Central	Low income																		1
560	504	Measuring the impact of non-monetary incentives on facility delivery in rural Zambia: a clustered randomised controlled trial.			Zambia		CT	singlecountry	South	Low middle income						Yes												1
561	505	Born too small: who survives in the public hospitals in Lilongwe, Malawi?			Malawi		Cohort	singlecountry	South	Low income																		1
562	506	Estimates of Stillbirths, Neonatal Mortality, and Medically Vulnerable Live Births in Amhara, Ethiopia.			Ethiopia		Cohort	singlecountry	East	Low income		Yes																1
563	507-508	2 papers, same dataset 1. Incidence of preterm premature rupture of membranes and its association with inter-pregnancy interval: a prospective cohort study. 2. The effect of inter-pregnancy interval on stillbirth in urban South Ethiopia: a community-based prospective cohort study.			Ethiopia		Cohort	singlecountry	East	Low income								Yes										2
564	509	In Nigeria, Stillbirths And Newborn Deaths Increased During The COVID-19 Pandemic.			Nigeria		Cohort	singlecountry	West	Low middle income	Yes																	1
565	510	Implementation and Operational Research: Decentralization Does Not Assure Optimal Delivery of PMTCT and HIV-Exposed Infant Services in a Low Prevalence Setting.			DRC (Kinshasa)		Cohort	singlecountry	Central	Low income	Yes				Yes							Yes		Yes			Yes	1
566	511	Clinical malaria among pregnant women on combined insecticide treated nets (ITNs) and intermittent preventive treatment (IPTp) with sulphadoxine-pyrimethamine in Yaounde, Cameroon.			Cameroon		Cohort	singlecountry	West	Low middle income								Yes										1
567	512	Episiotomy and obstetric outcomes among women living with type 3 female genital mutilation: a secondary analysis.				Burkina Faso, Ghana, Kenya, Nigeria, Senegal, Sudan	Cohort	multicountry	Mixed	Mixed					Yes				Yes	Yes								1
568	513	Progression of pregnancy induced diabetes mellitus to type two diabetes mellitus, an ambidirectional cohort study.			Ethiopia		Cohort	singlecountry	East	Low income								Yes										1
569	514	The burden of influenza among Kenyan pregnant and postpartum women and their infants, 2015-2020.			Kenya		Cohort	singlecountry	East	Low middle income												Yes						1
570	515	The effects of maternal alcohol consumption during pregnancy on adverse fetal outcomes among pregnant women attending antenatal care at public health facilities in Gondar town, Northwest Ethiopia: a prospective cohort study.			Ethiopia		Cohort	singlecountry	East	Low income								Yes										1
571	516	Hypertensive disorders in primigravid black South African women: A one-year descriptive analysis.			South Africa		Cohort	singlecountry	South	Upper middle income								Yes										1
572	529	Interbio-21st: Kenya and South Africa				Kenya, South Africa	Cohort	multicountry	Mixed	Mixed		Yes																1
573	517	Vertical transmission of HIV among pregnant women who initially had false-negative rapid HIV tests in four South African antenatal clinics.			South Africa		Cohort	singlecountry	South	Upper middle income	Yes															Yes		1
574	518	Introduction of misoprostol for the treatment of incomplete abortion beyond 12 weeks of pregnancy in Benin.			Benin		Cohort	singlecountry	West	Low middle income																		1
575	519	Late initiation and low utilization of postnatal care services among women in the rural setting in Northwest Tanzania: a community-based study using a mixed method approach.			Tanzania		Cohort	singlecountry	East	Low middle income							Yes	Yes										1
576	520	Maternal and newborn effects of gestational diabetes mellitus: A prospective cohort study.			Ethiopia		Cohort	singlecountry	East	Low income																	Yes	1
577	521	Evaluating the safety, effectiveness and acceptability of treatment of incomplete second-trimester abortion using misoprostol provided by midwives compared with physicians: study protocol for a randomized controlled equivalence trial.		NCT03622073	Uganda		CT	singlecountry	East	Low income				Yes			Yes	Yes									Yes	1
578	522	Incidence of and socio-biologic risk factors for spontaneous preterm birth in HIV positive Nigerian women.			Nigeria		Cohort	singlecountry	West	Low middle income							Yes							Yes		Yes		1
579	523	Adverse Neonatal Outcome are More Common among Babies Born by Cesarean Section than Naturally Born Babies at Public Hospitals in Eastern Ethiopia: A Comparative Prospective Follow-Up Study at Eastern Ethiopia.			Ethiopia		Cohort	singlecountry	East	Low income								Yes										1
581	524	HIV incidence rates, socio-behavioural and biological HIV risk factors, HIV transmission rates and acceptability of prep during pregnancy and/or post-natally in KwaZulu-Natal	CAP088		South Africa		Cohort	singlecountry	South	Upper middle income	Yes		Yes														Yes	1
582	528	Kisumu Cohort (M3 studies) (Effect of haematinic supplementation and malaria prevention on maternal anaemia and malaria in western Kenya)			Kenya		Cohort	singlecountry	East	Low middle income																	Yes	1
